# Supplementary material for: Expression and DNA methylation of 20S proteasome subunits as prognostic and resistance markers in cancer
Source: Mol Oncol. 2025 Aug 27;19(12):3729–49. doi: 10.1002/1878-0261.70038 (PMC12688171; doi:10.1002/1878-0261.70038)
Supplement: Supplementary file 1 — Fig. S1. Electrostatic potential and surface hydrophobicity of the variants discovered in TCGA‐DU‐6392, visualized in ChimeraX. Fig. S2. Graphical summary from the IPA core analysis. Fig. S3. siRNA treatment of THP‐1 cells. Fig. S4. Cell viability assay after Bortezomib treatment in THP‐1 cells. Table S1. TCGA abbreviations and number of samples used in the survival study. Table S2. Proteins encoded by the proteasome subunits genes. Table S3. Primer sequences for qPCR. Table S4. Comprehensive variant evaluation and selection process. Table S5. Correlation between overall and proteasome mutations and Kaplan–Meier survival. Table S6. Identification of potentially disruptive variants in proteasome‐associated genes. Table S7. Differential expression factors of gene of interest by mean values. Table S8. Number of classified patients out of the whole cancer specific patient number. Table S9. 24 transporters of the ABC proteins family. Data S1. Data from TCGA and data from Cox‐regression analysis. [file MOL2-19-3729-s001.zip › MOLONC_25_0192_Supplementary Table S5.xlsx]

## Sheet: LGG_all_muts
Study ID	Patient ID	Month	Rank	Mutation Count	Rank		Spearman [ρ]
lgg_tcga_pan_can_atlas_2018	TCGA-HT-8107	0.460269	480	1	504		-0.0688845
lgg_tcga_pan_can_atlas_2018	TCGA-P5-A5EY	2.3671	465.5	1	504
lgg_tcga_pan_can_atlas_2018	TCGA-P5-A5F6	1.28218	474	1	504
lgg_tcga_pan_can_atlas_2018	TCGA-FG-8181	28.3394	201	2	501
lgg_tcga_pan_can_atlas_2018	TCGA-HT-7680	0.756156	476.5	2	501
lgg_tcga_pan_can_atlas_2018	TCGA-HT-8558	13.7423	370	2	501
lgg_tcga_pan_can_atlas_2018	TCGA-HT-8015	0.0986291	499	3	499
lgg_tcga_pan_can_atlas_2018	TCGA-DB-A75P	16.1752	332	5	496.5
lgg_tcga_pan_can_atlas_2018	TCGA-DU-6406	16.8327	321.5	5	496.5
lgg_tcga_pan_can_atlas_2018	TCGA-HT-7691	0.0986291	499	5	496.5
lgg_tcga_pan_can_atlas_2018	TCGA-VM-A8C9	43.1995	110	5	496.5
lgg_tcga_pan_can_atlas_2018	TCGA-HT-A61A	6.37801	435	7	493.5
lgg_tcga_pan_can_atlas_2018	TCGA-KT-A74X	14.3998	361	7	493.5
lgg_tcga_pan_can_atlas_2018	TCGA-DB-5278	91.1332	32	8	490
lgg_tcga_pan_can_atlas_2018	TCGA-E1-A7YY	146.135	7	8	490
lgg_tcga_pan_can_atlas_2018	TCGA-FG-8189	22.5203	249	8	490
lgg_tcga_pan_can_atlas_2018	TCGA-HT-7880	5.32597	445.5	8	490
lgg_tcga_pan_can_atlas_2018	TCGA-VM-A8CH	23.4737	243	8	490
lgg_tcga_pan_can_atlas_2018	TCGA-DU-A7TG	44.416	104	9	486.5
lgg_tcga_pan_can_atlas_2018	TCGA-QH-A6XA	16.5039	326	9	486.5
lgg_tcga_pan_can_atlas_2018	TCGA-DB-A64U	27.8134	205.5	10	482
lgg_tcga_pan_can_atlas_2018	TCGA-HT-7856	39.09	136	10	482
lgg_tcga_pan_can_atlas_2018	TCGA-HT-7881	35.4736	154	10	482
lgg_tcga_pan_can_atlas_2018	TCGA-HW-7486	56.5802	68	10	482
lgg_tcga_pan_can_atlas_2018	TCGA-S9-A6WE	135.22	10	10	482
lgg_tcga_pan_can_atlas_2018	TCGA-S9-A7J2	2.03833	469.5	10	482
lgg_tcga_pan_can_atlas_2018	TCGA-TM-A84R	18.608	296	10	482
lgg_tcga_pan_can_atlas_2018	TCGA-DB-5273	81.9607	40	11	476.5
lgg_tcga_pan_can_atlas_2018	TCGA-HT-7602	29.8517	193	11	476.5
lgg_tcga_pan_can_atlas_2018	TCGA-HT-8010	1.64382	473	11	476.5
lgg_tcga_pan_can_atlas_2018	TCGA-RY-A840	28.0764	203.5	11	476.5
lgg_tcga_pan_can_atlas_2018	TCGA-DB-A64S	27.4518	208	12	471.5
lgg_tcga_pan_can_atlas_2018	TCGA-DU-8163	20.6792	264.5	12	471.5
lgg_tcga_pan_can_atlas_2018	TCGA-HT-7681	44.679	102	12	471.5
lgg_tcga_pan_can_atlas_2018	TCGA-HT-7877	0.131505	493	12	471.5
lgg_tcga_pan_can_atlas_2018	TCGA-HT-A74L	11.0465	397	12	471.5
lgg_tcga_pan_can_atlas_2018	TCGA-P5-A72X	13.2492	379	12	471.5
lgg_tcga_pan_can_atlas_2018	TCGA-DU-5870	182.332	2	13	463
lgg_tcga_pan_can_atlas_2018	TCGA-DU-6404	133.741	12	13	463
lgg_tcga_pan_can_atlas_2018	TCGA-FG-8187	20.0875	270.5	13	463
lgg_tcga_pan_can_atlas_2018	TCGA-HT-7485	4.01091	451	13	463
lgg_tcga_pan_can_atlas_2018	TCGA-HT-7676	0.164382	491	13	463
lgg_tcga_pan_can_atlas_2018	TCGA-HT-A4DV	26.0381	219	13	463
lgg_tcga_pan_can_atlas_2018	TCGA-P5-A781	4.40543	450	13	463
lgg_tcga_pan_can_atlas_2018	TCGA-QH-A6CU	14.8272	353	13	463
lgg_tcga_pan_can_atlas_2018	TCGA-TM-A84S	14.9259	351.5	13	463
lgg_tcga_pan_can_atlas_2018	TCGA-VV-A86M	16.0108	335.5	13	463
lgg_tcga_pan_can_atlas_2018	TCGA-WY-A85B	45.7968	99	13	463
lgg_tcga_pan_can_atlas_2018	TCGA-CS-4938	117.5	17	14	453.5
lgg_tcga_pan_can_atlas_2018	TCGA-DU-A6S2	25.5449	223	14	453.5
lgg_tcga_pan_can_atlas_2018	TCGA-FG-7638	22.5532	248	14	453.5
lgg_tcga_pan_can_atlas_2018	TCGA-HT-7482	106.947	19	14	453.5
lgg_tcga_pan_can_atlas_2018	TCGA-HW-7487	45.4351	101	14	453.5
lgg_tcga_pan_can_atlas_2018	TCGA-RY-A83X	30.8709	182	14	453.5
lgg_tcga_pan_can_atlas_2018	TCGA-VM-A8CE	39.1557	135	14	453.5
lgg_tcga_pan_can_atlas_2018	TCGA-WY-A85A	43.3968	109	14	453.5
lgg_tcga_pan_can_atlas_2018	TCGA-DB-5276	72.9197	51	15	445
lgg_tcga_pan_can_atlas_2018	TCGA-DB-A64R	31.3969	178	15	445
lgg_tcga_pan_can_atlas_2018	TCGA-DB-A75O	30.7394	183	15	445
lgg_tcga_pan_can_atlas_2018	TCGA-DU-A6S6	95.1113	27	15	445
lgg_tcga_pan_can_atlas_2018	TCGA-HT-7468	6.6739	431	15	445
lgg_tcga_pan_can_atlas_2018	TCGA-HT-7610	56.0871	69	15	445
lgg_tcga_pan_can_atlas_2018	TCGA-HT-7857	0.230134	486	15	445
lgg_tcga_pan_can_atlas_2018	TCGA-HT-8111	0.230134	486	15	445
lgg_tcga_pan_can_atlas_2018	TCGA-QH-A6CY	13.4136	376	15	445
lgg_tcga_pan_can_atlas_2018	TCGA-DB-A4XA	18.8381	288	16	434.5
lgg_tcga_pan_can_atlas_2018	TCGA-DU-A7T8	139.034	9	16	434.5
lgg_tcga_pan_can_atlas_2018	TCGA-FG-7634	15.3533	341.5	16	434.5
lgg_tcga_pan_can_atlas_2018	TCGA-HT-7695	14.5313	358	16	434.5
lgg_tcga_pan_can_atlas_2018	TCGA-HT-7879	3.68215	454	16	434.5
lgg_tcga_pan_can_atlas_2018	TCGA-HT-8108	2.4986	462	16	434.5
lgg_tcga_pan_can_atlas_2018	TCGA-HW-7491	68.3171	52	16	434.5
lgg_tcga_pan_can_atlas_2018	TCGA-RY-A847	30.6736	184.5	16	434.5
lgg_tcga_pan_can_atlas_2018	TCGA-S9-A6TU	87.1223	36	16	434.5
lgg_tcga_pan_can_atlas_2018	TCGA-S9-A6TY	35.375	156	16	434.5
lgg_tcga_pan_can_atlas_2018	TCGA-S9-A6U1	25.8079	222	16	434.5
lgg_tcga_pan_can_atlas_2018	TCGA-TQ-A7RO	31.1997	180	16	434.5
lgg_tcga_pan_can_atlas_2018	TCGA-DU-5853	13.3807	377	17	420.5
lgg_tcga_pan_can_atlas_2018	TCGA-DU-7011	105.204	20	17	420.5
lgg_tcga_pan_can_atlas_2018	TCGA-E1-5311	134.267	11	17	420.5
lgg_tcga_pan_can_atlas_2018	TCGA-E1-A7Z6	32.3503	170	17	420.5
lgg_tcga_pan_can_atlas_2018	TCGA-FG-6691	41.3256	118	17	420.5
lgg_tcga_pan_can_atlas_2018	TCGA-FG-A4MT	38.2681	138	17	420.5
lgg_tcga_pan_can_atlas_2018	TCGA-FG-A70Y	28.5367	199	17	420.5
lgg_tcga_pan_can_atlas_2018	TCGA-HT-7471	0.131505	493	17	420.5
lgg_tcga_pan_can_atlas_2018	TCGA-HT-7472	0.0328764	505	17	420.5
lgg_tcga_pan_can_atlas_2018	TCGA-HT-7483	172.765	3	17	420.5
lgg_tcga_pan_can_atlas_2018	TCGA-HT-7858	50.6296	80	17	420.5
lgg_tcga_pan_can_atlas_2018	TCGA-HT-8114	34.1914	159	17	420.5
lgg_tcga_pan_can_atlas_2018	TCGA-HW-7495	35.4407	155	17	420.5
lgg_tcga_pan_can_atlas_2018	TCGA-P5-A5EW	6.70678	430	17	420.5
lgg_tcga_pan_can_atlas_2018	TCGA-P5-A5F1	5.88487	440	17	420.5
lgg_tcga_pan_can_atlas_2018	TCGA-S9-A7IQ	36.1311	153	17	420.5
lgg_tcga_pan_can_atlas_2018	TCGA-DH-A66F	17.1943	316.5	18	406
lgg_tcga_pan_can_atlas_2018	TCGA-E1-A7Z4	145.05	8	18	406
lgg_tcga_pan_can_atlas_2018	TCGA-HT-7608	22.06	253	18	406
lgg_tcga_pan_can_atlas_2018	TCGA-HT-7620	14.2683	364	18	406
lgg_tcga_pan_can_atlas_2018	TCGA-HT-8113	29.5887	195	18	406
lgg_tcga_pan_can_atlas_2018	TCGA-HW-A5KM	20.7121	263	18	406
lgg_tcga_pan_can_atlas_2018	TCGA-QH-A65S	2.53148	461	18	406
lgg_tcga_pan_can_atlas_2018	TCGA-QH-A6CS	19.3313	281	18	406
lgg_tcga_pan_can_atlas_2018	TCGA-QH-A86X	11.0793	396	18	406
lgg_tcga_pan_can_atlas_2018	TCGA-R8-A6ML	94.0264	30	18	406
lgg_tcga_pan_can_atlas_2018	TCGA-S9-A6U8	98.2345	23	18	406
lgg_tcga_pan_can_atlas_2018	TCGA-TM-A84C	16.1752	332	18	406
lgg_tcga_pan_can_atlas_2018	TCGA-TM-A84F	59.0459	65	18	406
lgg_tcga_pan_can_atlas_2018	TCGA-DB-A4XC	46.7173	93	19	394
lgg_tcga_pan_can_atlas_2018	TCGA-DB-A64Q	5.9835	439	19	394
lgg_tcga_pan_can_atlas_2018	TCGA-DH-A7UT	17.4573	312.5	19	394
lgg_tcga_pan_can_atlas_2018	TCGA-DU-7009	154.354	6	19	394
lgg_tcga_pan_can_atlas_2018	TCGA-E1-A7YW	36.8215	147	19	394
lgg_tcga_pan_can_atlas_2018	TCGA-HT-7473	16.5368	325	19	394
lgg_tcga_pan_can_atlas_2018	TCGA-HT-7686	42.7393	112	19	394
lgg_tcga_pan_can_atlas_2018	TCGA-HT-A617	16.1423	334	19	394
lgg_tcga_pan_can_atlas_2018	TCGA-HT-A74O	0.0986291	499	19	394
lgg_tcga_pan_can_atlas_2018	TCGA-S9-A6U5	32.6133	167.5	19	394
lgg_tcga_pan_can_atlas_2018	TCGA-S9-A6U9	95.9332	24.5	19	394
lgg_tcga_pan_can_atlas_2018	TCGA-CS-6290	37.3804	142.5	20	383.5
lgg_tcga_pan_can_atlas_2018	TCGA-DU-5851	17.4573	312.5	20	383.5
lgg_tcga_pan_can_atlas_2018	TCGA-E1-A7YU	0.756156	476.5	20	383.5
lgg_tcga_pan_can_atlas_2018	TCGA-F6-A8O3	0.230134	486	20	383.5
lgg_tcga_pan_can_atlas_2018	TCGA-HT-A5RB	0.0986291	499	20	383.5
lgg_tcga_pan_can_atlas_2018	TCGA-HW-7489	41.49	117	20	383.5
lgg_tcga_pan_can_atlas_2018	TCGA-P5-A5EX	7.98895	416	20	383.5
lgg_tcga_pan_can_atlas_2018	TCGA-QH-A65V	12.6245	383	20	383.5
lgg_tcga_pan_can_atlas_2018	TCGA-S9-A7R1	169.839	4	20	383.5
lgg_tcga_pan_can_atlas_2018	TCGA-TM-A84L	40.8324	122	20	383.5
lgg_tcga_pan_can_atlas_2018	TCGA-CS-4944	60.098	64	21	371
lgg_tcga_pan_can_atlas_2018	TCGA-DB-5270	122.727	15	21	371
lgg_tcga_pan_can_atlas_2018	TCGA-DB-A4XG	72.9526	50	21	371
lgg_tcga_pan_can_atlas_2018	TCGA-DB-A64O	25.4792	224.5	21	371
lgg_tcga_pan_can_atlas_2018	TCGA-DU-6407	94.5195	28	21	371
lgg_tcga_pan_can_atlas_2018	TCGA-FN-7833	27.5175	207	21	371
lgg_tcga_pan_can_atlas_2018	TCGA-HT-7690	0.0986291	499	21	371
lgg_tcga_pan_can_atlas_2018	TCGA-HT-7692	2.95887	458	21	371
lgg_tcga_pan_can_atlas_2018	TCGA-HT-8012	9.40264	409	21	371
lgg_tcga_pan_can_atlas_2018	TCGA-HT-A618	16.8327	321.5	21	371
lgg_tcga_pan_can_atlas_2018	TCGA-HW-A5KL	28.8654	198	21	371
lgg_tcga_pan_can_atlas_2018	TCGA-P5-A730	10.9478	398	21	371
lgg_tcga_pan_can_atlas_2018	TCGA-QH-A870	12.9862	381	21	371
lgg_tcga_pan_can_atlas_2018	TCGA-RY-A843	2.07121	468	21	371
lgg_tcga_pan_can_atlas_2018	TCGA-TQ-A7RK	44.0872	105	21	371
lgg_tcga_pan_can_atlas_2018	TCGA-CS-5394	0.263011	482	22	354
lgg_tcga_pan_can_atlas_2018	TCGA-CS-6667	48.2954	87	22	354
lgg_tcga_pan_can_atlas_2018	TCGA-DU-6395	49.0186	84	22	354
lgg_tcga_pan_can_atlas_2018	TCGA-DU-6542	2.39997	464	22	354
lgg_tcga_pan_can_atlas_2018	TCGA-DU-8162	14.5971	355	22	354
lgg_tcga_pan_can_atlas_2018	TCGA-FG-A6J1	16.4382	327	22	354
lgg_tcga_pan_can_atlas_2018	TCGA-HT-7474	3.7479	452	22	354
lgg_tcga_pan_can_atlas_2018	TCGA-HT-7479	40.3393	125	22	354
lgg_tcga_pan_can_atlas_2018	TCGA-HT-8018	37.8736	139	22	354
lgg_tcga_pan_can_atlas_2018	TCGA-HT-8563	28.2737	202	22	354
lgg_tcga_pan_can_atlas_2018	TCGA-HT-A616	1.8082	472	22	354
lgg_tcga_pan_can_atlas_2018	TCGA-P5-A731	9.00812	411	22	354
lgg_tcga_pan_can_atlas_2018	TCGA-P5-A737	12.23	386	22	354
lgg_tcga_pan_can_atlas_2018	TCGA-S9-A6UB	123.648	14	22	354
lgg_tcga_pan_can_atlas_2018	TCGA-S9-A6WD	75.254	44.5	22	354
lgg_tcga_pan_can_atlas_2018	TCGA-S9-A6WG	85.5443	37	22	354
lgg_tcga_pan_can_atlas_2018	TCGA-S9-A6WI	84.9854	38	22	354
lgg_tcga_pan_can_atlas_2018	TCGA-S9-A7R7	98.6291	22	22	354
lgg_tcga_pan_can_atlas_2018	TCGA-VM-A8CD	7.89032	421	22	354
lgg_tcga_pan_can_atlas_2018	TCGA-CS-6668	49.9392	82	23	338
lgg_tcga_pan_can_atlas_2018	TCGA-DB-A4X9	46.4214	94	23	338
lgg_tcga_pan_can_atlas_2018	TCGA-FG-8191	32.6133	167.5	23	338
lgg_tcga_pan_can_atlas_2018	TCGA-HT-7601	5.03008	448	23	338
lgg_tcga_pan_can_atlas_2018	TCGA-HT-7874	37.1503	144	23	338
lgg_tcga_pan_can_atlas_2018	TCGA-P5-A735	9.59989	407	23	338
lgg_tcga_pan_can_atlas_2018	TCGA-QH-A65X	15.8464	338	23	338
lgg_tcga_pan_can_atlas_2018	TCGA-QH-A6X3	10.2903	405	23	338
lgg_tcga_pan_can_atlas_2018	TCGA-QH-A6X4	14.5313	358	23	338
lgg_tcga_pan_can_atlas_2018	TCGA-S9-A7R4	30.049	190.5	23	338
lgg_tcga_pan_can_atlas_2018	TCGA-TM-A84T	23.8025	238	23	338
lgg_tcga_pan_can_atlas_2018	TCGA-TQ-A7RF	21.3696	257	23	338
lgg_tcga_pan_can_atlas_2018	TCGA-TQ-A7RG	19.6929	278	23	338
lgg_tcga_pan_can_atlas_2018	TCGA-CS-4943	36.3612	152	24	323.5
lgg_tcga_pan_can_atlas_2018	TCGA-CS-5393	40.1749	126	24	323.5
lgg_tcga_pan_can_atlas_2018	TCGA-DB-A4XE	37.4462	141	24	323.5
lgg_tcga_pan_can_atlas_2018	TCGA-DU-6401	87.4511	35	24	323.5
lgg_tcga_pan_can_atlas_2018	TCGA-FG-6689	14.9259	351.5	24	323.5
lgg_tcga_pan_can_atlas_2018	TCGA-HT-7606	17.293	315	24	323.5
lgg_tcga_pan_can_atlas_2018	TCGA-HT-7854	39.4845	133.5	24	323.5
lgg_tcga_pan_can_atlas_2018	TCGA-HW-8322	24.9203	228.5	24	323.5
lgg_tcga_pan_can_atlas_2018	TCGA-QH-A6X5	16.3395	328	24	323.5
lgg_tcga_pan_can_atlas_2018	TCGA-QH-A6X8	16.7341	323	24	323.5
lgg_tcga_pan_can_atlas_2018	TCGA-RY-A845	19.5943	279	24	323.5
lgg_tcga_pan_can_atlas_2018	TCGA-S9-A6U2	29.8517	193	24	323.5
lgg_tcga_pan_can_atlas_2018	TCGA-S9-A7J1	8.18621	414	24	323.5
lgg_tcga_pan_can_atlas_2018	TCGA-S9-A7QX	18.5423	298	24	323.5
lgg_tcga_pan_can_atlas_2018	TCGA-TQ-A7RI	2.03833	469.5	24	323.5
lgg_tcga_pan_can_atlas_2018	TCGA-VM-A8CB	0.0986291	499	24	323.5
lgg_tcga_pan_can_atlas_2018	TCGA-CS-4942	43.8899	108	25	303.5
lgg_tcga_pan_can_atlas_2018	TCGA-DB-5280	36.5585	151	25	303.5
lgg_tcga_pan_can_atlas_2018	TCGA-DB-A75M	17.8847	304.5	25	303.5
lgg_tcga_pan_can_atlas_2018	TCGA-DU-5872	17.4902	311	25	303.5
lgg_tcga_pan_can_atlas_2018	TCGA-DU-6408	114.081	18	25	303.5
lgg_tcga_pan_can_atlas_2018	TCGA-DU-A76O	17.1615	318	25	303.5
lgg_tcga_pan_can_atlas_2018	TCGA-DU-A7TC	37.3804	142.5	25	303.5
lgg_tcga_pan_can_atlas_2018	TCGA-E1-5322	130.782	13	25	303.5
lgg_tcga_pan_can_atlas_2018	TCGA-E1-A7YH	93.2045	31	25	303.5
lgg_tcga_pan_can_atlas_2018	TCGA-FG-A4MX	18.7066	291.5	25	303.5
lgg_tcga_pan_can_atlas_2018	TCGA-FG-A60K	17.819	306	25	303.5
lgg_tcga_pan_can_atlas_2018	TCGA-FG-A60L	21.534	255	25	303.5
lgg_tcga_pan_can_atlas_2018	TCGA-FG-A713	20.4491	268	25	303.5
lgg_tcga_pan_can_atlas_2018	TCGA-HT-7480	75.1882	46	25	303.5
lgg_tcga_pan_can_atlas_2018	TCGA-HT-7609	45.994	97	25	303.5
lgg_tcga_pan_can_atlas_2018	TCGA-HT-7873	23.6052	241	25	303.5
lgg_tcga_pan_can_atlas_2018	TCGA-S9-A7IY	23.5066	242	25	303.5
lgg_tcga_pan_can_atlas_2018	TCGA-S9-A7J3	20.6792	264.5	25	303.5
lgg_tcga_pan_can_atlas_2018	TCGA-TM-A7C5	49.3145	83	25	303.5
lgg_tcga_pan_can_atlas_2018	TCGA-TM-A84O	33.238	165	25	303.5
lgg_tcga_pan_can_atlas_2018	TCGA-TQ-A7RQ	26.1367	218	25	303.5
lgg_tcga_pan_can_atlas_2018	TCGA-TQ-A7RU	33.9284	161	25	303.5
lgg_tcga_pan_can_atlas_2018	TCGA-TQ-A7RV	61.413	62	25	303.5
lgg_tcga_pan_can_atlas_2018	TCGA-VM-A8CA	13.5122	375	25	303.5
lgg_tcga_pan_can_atlas_2018	TCGA-DB-A64P	30.1147	189	26	283
lgg_tcga_pan_can_atlas_2018	TCGA-DH-5140	19.9559	275	26	283
lgg_tcga_pan_can_atlas_2018	TCGA-DH-5141	31.8243	171	26	283
lgg_tcga_pan_can_atlas_2018	TCGA-DU-7301	25.9066	220	26	283
lgg_tcga_pan_can_atlas_2018	TCGA-E1-A7Z3	73.4786	49	26	283
lgg_tcga_pan_can_atlas_2018	TCGA-FG-7641	20.6135	266	26	283
lgg_tcga_pan_can_atlas_2018	TCGA-HT-7478	6.37801	435	26	283
lgg_tcga_pan_can_atlas_2018	TCGA-HT-A74J	10.5204	401	26	283
lgg_tcga_pan_can_atlas_2018	TCGA-HW-8319	39.7475	132	26	283
lgg_tcga_pan_can_atlas_2018	TCGA-HW-8320	40.0105	129	26	283
lgg_tcga_pan_can_atlas_2018	TCGA-P5-A736	7.56156	424	26	283
lgg_tcga_pan_can_atlas_2018	TCGA-R8-A6MK	88.8319	34	26	283
lgg_tcga_pan_can_atlas_2018	TCGA-S9-A6TZ	36.8215	147	26	283
lgg_tcga_pan_can_atlas_2018	TCGA-S9-A7R3	99.0564	21	26	283
lgg_tcga_pan_can_atlas_2018	TCGA-TM-A84M	24.7888	230	26	283
lgg_tcga_pan_can_atlas_2018	TCGA-TQ-A7RN	33.7311	162	26	283
lgg_tcga_pan_can_atlas_2018	TCGA-TQ-A7RR	25.8737	221	26	283
lgg_tcga_pan_can_atlas_2018	TCGA-DH-5143	46.0598	95.5	27	267.5
lgg_tcga_pan_can_atlas_2018	TCGA-DU-6393	52.109	74	27	267.5
lgg_tcga_pan_can_atlas_2018	TCGA-DU-8166	16.9642	319	27	267.5
lgg_tcga_pan_can_atlas_2018	TCGA-FG-5963	25.4792	224.5	27	267.5
lgg_tcga_pan_can_atlas_2018	TCGA-FG-8188	14.9587	349.5	27	267.5
lgg_tcga_pan_can_atlas_2018	TCGA-FG-A4MY	23.7038	240	27	267.5
lgg_tcga_pan_can_atlas_2018	TCGA-FG-A87N	18.6409	293.5	27	267.5
lgg_tcga_pan_can_atlas_2018	TCGA-HT-7605	4.56981	449	27	267.5
lgg_tcga_pan_can_atlas_2018	TCGA-P5-A72Z	11.6382	389.5	27	267.5
lgg_tcga_pan_can_atlas_2018	TCGA-QH-A65Z	14.0382	368	27	267.5
lgg_tcga_pan_can_atlas_2018	TCGA-R8-A6MO	32.6462	166	27	267.5
lgg_tcga_pan_can_atlas_2018	TCGA-S9-A7IX	26.9257	212	27	267.5
lgg_tcga_pan_can_atlas_2018	TCGA-W9-A837	51.057	78	27	267.5
lgg_tcga_pan_can_atlas_2018	TCGA-WY-A85C	46.8817	91.5	27	267.5
lgg_tcga_pan_can_atlas_2018	TCGA-CS-5396	53.6213	72	28	254
lgg_tcga_pan_can_atlas_2018	TCGA-DB-A4XF	33.5668	163	28	254
lgg_tcga_pan_can_atlas_2018	TCGA-DU-7008	156.228	5	28	254
lgg_tcga_pan_can_atlas_2018	TCGA-DU-A6S7	20.9751	261	28	254
lgg_tcga_pan_can_atlas_2018	TCGA-E1-5305	79.9882	41	28	254
lgg_tcga_pan_can_atlas_2018	TCGA-HT-7603	23.1778	247	28	254
lgg_tcga_pan_can_atlas_2018	TCGA-HT-7611	57.5994	67	28	254
lgg_tcga_pan_can_atlas_2018	TCGA-HT-7902	31.4298	177	28	254
lgg_tcga_pan_can_atlas_2018	TCGA-HT-8013	63.55	58	28	254
lgg_tcga_pan_can_atlas_2018	TCGA-HT-8106	0.0986291	499	28	254
lgg_tcga_pan_can_atlas_2018	TCGA-P5-A5F2	7.95608	418	28	254
lgg_tcga_pan_can_atlas_2018	TCGA-S9-A7IZ	19.9888	274	28	254
lgg_tcga_pan_can_atlas_2018	TCGA-VV-A829	37.0516	145	28	254
lgg_tcga_pan_can_atlas_2018	TCGA-DB-A64V	29.2271	196	29	234
lgg_tcga_pan_can_atlas_2018	TCGA-DH-A7US	23.2107	245.5	29	234
lgg_tcga_pan_can_atlas_2018	TCGA-DU-5871	18.9368	286.5	29	234
lgg_tcga_pan_can_atlas_2018	TCGA-DU-A5TP	33.2709	164	29	234
lgg_tcga_pan_can_atlas_2018	TCGA-DU-A6S3	21.5669	254	29	234
lgg_tcga_pan_can_atlas_2018	TCGA-E1-5303	67.4623	53	29	234
lgg_tcga_pan_can_atlas_2018	TCGA-E1-A7YO	75.0238	48	29	234
lgg_tcga_pan_can_atlas_2018	TCGA-E1-A7Z2	13.0848	380	29	234
lgg_tcga_pan_can_atlas_2018	TCGA-EZ-7264	39.4845	133.5	29	234
lgg_tcga_pan_can_atlas_2018	TCGA-F6-A8O4	0.197258	490	29	234
lgg_tcga_pan_can_atlas_2018	TCGA-FG-7637	40.0763	128	29	234
lgg_tcga_pan_can_atlas_2018	TCGA-FG-8182	13.6766	372	29	234
lgg_tcga_pan_can_atlas_2018	TCGA-HT-7469	11.5396	391	29	234
lgg_tcga_pan_can_atlas_2018	TCGA-HT-7481	95.9332	24.5	29	234
lgg_tcga_pan_can_atlas_2018	TCGA-HT-7607	3.15613	457	29	234
lgg_tcga_pan_can_atlas_2018	TCGA-HT-A5R5	0.131505	493	29	234
lgg_tcga_pan_can_atlas_2018	TCGA-HT-A5R7	20.219	269	29	234
lgg_tcga_pan_can_atlas_2018	TCGA-HT-A615	16.9313	320	29	234
lgg_tcga_pan_can_atlas_2018	TCGA-HT-A74K	15.3533	341.5	29	234
lgg_tcga_pan_can_atlas_2018	TCGA-P5-A5F4	7.59444	423	29	234
lgg_tcga_pan_can_atlas_2018	TCGA-P5-A77W	19.1998	283	29	234
lgg_tcga_pan_can_atlas_2018	TCGA-P5-A77X	3.45202	456	29	234
lgg_tcga_pan_can_atlas_2018	TCGA-S9-A6WO	18.608	296	29	234
lgg_tcga_pan_can_atlas_2018	TCGA-S9-A7QW	15.0574	346	29	234
lgg_tcga_pan_can_atlas_2018	TCGA-TM-A84G	40.6352	123	29	234
lgg_tcga_pan_can_atlas_2018	TCGA-TM-A84Q	25.3805	226	29	234
lgg_tcga_pan_can_atlas_2018	TCGA-WY-A859	39.879	130	29	234
lgg_tcga_pan_can_atlas_2018	TCGA-DU-7304	23.3093	244	30	216.5
lgg_tcga_pan_can_atlas_2018	TCGA-DU-A7TB	51.5172	77	30	216.5
lgg_tcga_pan_can_atlas_2018	TCGA-E1-5302	50.1364	81	30	216.5
lgg_tcga_pan_can_atlas_2018	TCGA-HT-7467	0.0986291	499	30	216.5
lgg_tcga_pan_can_atlas_2018	TCGA-HT-8110	13.7752	369	30	216.5
lgg_tcga_pan_can_atlas_2018	TCGA-P5-A5F0	9.43551	408	30	216.5
lgg_tcga_pan_can_atlas_2018	TCGA-S9-A7R8	31.5942	176	30	216.5
lgg_tcga_pan_can_atlas_2018	TCGA-TM-A84B	24.9203	228.5	30	216.5
lgg_tcga_pan_can_atlas_2018	TCGA-DB-A4XB	30.2134	187.5	31	208
lgg_tcga_pan_can_atlas_2018	TCGA-DU-5849	14.5642	356	31	208
lgg_tcga_pan_can_atlas_2018	TCGA-DU-6394	22.4217	250	31	208
lgg_tcga_pan_can_atlas_2018	TCGA-DU-7015	90.7716	33	31	208
lgg_tcga_pan_can_atlas_2018	TCGA-E1-5304	41.1283	119	31	208
lgg_tcga_pan_can_atlas_2018	TCGA-FG-A710	36.6571	150	31	208
lgg_tcga_pan_can_atlas_2018	TCGA-RY-A83Y	5.45747	444	31	208
lgg_tcga_pan_can_atlas_2018	TCGA-S9-A6TW	41.0954	120	31	208
lgg_tcga_pan_can_atlas_2018	TCGA-WY-A85D	37.7092	140	31	208
lgg_tcga_pan_can_atlas_2018	TCGA-CS-6670	46.8817	91.5	32	197.5
lgg_tcga_pan_can_atlas_2018	TCGA-DH-A7UV	18.608	296	32	197.5
lgg_tcga_pan_can_atlas_2018	TCGA-DU-7290	10.3561	404	32	197.5
lgg_tcga_pan_can_atlas_2018	TCGA-DU-7299	44.0214	106	32	197.5
lgg_tcga_pan_can_atlas_2018	TCGA-FG-6690	42.542	113.5	32	197.5
lgg_tcga_pan_can_atlas_2018	TCGA-FG-8186	16.0108	335.5	32	197.5
lgg_tcga_pan_can_atlas_2018	TCGA-HT-7694	6.90403	427	32	197.5
lgg_tcga_pan_can_atlas_2018	TCGA-HT-A4DS	0.230134	486	32	197.5
lgg_tcga_pan_can_atlas_2018	TCGA-HW-8321	42.542	113.5	32	197.5
lgg_tcga_pan_can_atlas_2018	TCGA-QH-A6CX	12.23	386	32	197.5
lgg_tcga_pan_can_atlas_2018	TCGA-S9-A6TV	18.7724	289.5	32	197.5
lgg_tcga_pan_can_atlas_2018	TCGA-S9-A6WN	26.4655	215	32	197.5
lgg_tcga_pan_can_atlas_2018	TCGA-CS-5397	6.37801	435	33	186
lgg_tcga_pan_can_atlas_2018	TCGA-DB-A4XD	39.7804	131	33	186
lgg_tcga_pan_can_atlas_2018	TCGA-DH-A66G	17.1943	316.5	33	186
lgg_tcga_pan_can_atlas_2018	TCGA-DU-7019	26.3011	216	33	186
lgg_tcga_pan_can_atlas_2018	TCGA-DU-8164	21.4025	256	33	186
lgg_tcga_pan_can_atlas_2018	TCGA-E1-A7YJ	19.4628	280	33	186
lgg_tcga_pan_can_atlas_2018	TCGA-HT-8109	5.5561	443	33	186
lgg_tcga_pan_can_atlas_2018	TCGA-QH-A6CZ	9.1725	410	33	186
lgg_tcga_pan_can_atlas_2018	TCGA-VM-A8CF	20.0217	272.5	33	186
lgg_tcga_pan_can_atlas_2018	TCGA-VW-A7QS	23.2107	245.5	33	186
lgg_tcga_pan_can_atlas_2018	TCGA-WY-A858	43.9557	107	33	186
lgg_tcga_pan_can_atlas_2018	TCGA-DH-5142	63.8788	57	34	175
lgg_tcga_pan_can_atlas_2018	TCGA-DH-5144	24.5915	231	34	175
lgg_tcga_pan_can_atlas_2018	TCGA-DU-6397	46.0598	95.5	34	175
lgg_tcga_pan_can_atlas_2018	TCGA-DU-7018	30.6736	184.5	34	175
lgg_tcga_pan_can_atlas_2018	TCGA-E1-5319	95.5716	26	34	175
lgg_tcga_pan_can_atlas_2018	TCGA-E1-A7YQ	51.8789	75	34	175
lgg_tcga_pan_can_atlas_2018	TCGA-HT-7693	17.5231	309.5	34	175
lgg_tcga_pan_can_atlas_2018	TCGA-HT-7875	0.328764	481	34	175
lgg_tcga_pan_can_atlas_2018	TCGA-QH-A65R	15.156	344.5	34	175
lgg_tcga_pan_can_atlas_2018	TCGA-S9-A6WP	18.6409	293.5	34	175
lgg_tcga_pan_can_atlas_2018	TCGA-VM-A8C8	45.9283	98	34	175
lgg_tcga_pan_can_atlas_2018	TCGA-DB-A75K	12.0985	388	35	162.5
lgg_tcga_pan_can_atlas_2018	TCGA-DU-5847	18.0162	302	35	162.5
lgg_tcga_pan_can_atlas_2018	TCGA-DU-7007	62.9582	59	35	162.5
lgg_tcga_pan_can_atlas_2018	TCGA-DU-A5TS	31.6928	172.5	35	162.5
lgg_tcga_pan_can_atlas_2018	TCGA-E1-A7YM	21.3039	258.5	35	162.5
lgg_tcga_pan_can_atlas_2018	TCGA-HT-7684	6.04925	438	35	162.5
lgg_tcga_pan_can_atlas_2018	TCGA-HT-7884	11.2766	394	35	162.5
lgg_tcga_pan_can_atlas_2018	TCGA-S9-A6TX	40.9311	121	35	162.5
lgg_tcga_pan_can_atlas_2018	TCGA-S9-A6U6	35.1448	157	35	162.5
lgg_tcga_pan_can_atlas_2018	TCGA-S9-A7QY	28.3723	200	35	162.5
lgg_tcga_pan_can_atlas_2018	TCGA-S9-A7R2	10.3889	403	35	162.5
lgg_tcga_pan_can_atlas_2018	TCGA-TM-A7CA	34.7832	158	35	162.5
lgg_tcga_pan_can_atlas_2018	TCGA-TM-A7CF	65.3911	55	35	162.5
lgg_tcga_pan_can_atlas_2018	TCGA-TM-A84I	28.0764	203.5	35	162.5
lgg_tcga_pan_can_atlas_2018	TCGA-CS-6188	26.7614	213.5	36	145
lgg_tcga_pan_can_atlas_2018	TCGA-DB-5279	44.5146	103	36	145
lgg_tcga_pan_can_atlas_2018	TCGA-DU-6396	75.1553	47	36	145
lgg_tcga_pan_can_atlas_2018	TCGA-DU-7013	8.84374	412	36	145
lgg_tcga_pan_can_atlas_2018	TCGA-DU-8161	23.7367	239	36	145
lgg_tcga_pan_can_atlas_2018	TCGA-FG-8185	14.2355	365	36	145
lgg_tcga_pan_can_atlas_2018	TCGA-FG-A60J	14.7615	354	36	145
lgg_tcga_pan_can_atlas_2018	TCGA-HT-7476	6.54239	432.5	36	145
lgg_tcga_pan_can_atlas_2018	TCGA-HT-7677	16.2409	329.5	36	145
lgg_tcga_pan_can_atlas_2018	TCGA-HT-8011	16.2409	329.5	36	145
lgg_tcga_pan_can_atlas_2018	TCGA-HT-A614	2.69586	460	36	145
lgg_tcga_pan_can_atlas_2018	TCGA-P5-A5EZ	2.30134	467	36	145
lgg_tcga_pan_can_atlas_2018	TCGA-P5-A72W	10.4218	402	36	145
lgg_tcga_pan_can_atlas_2018	TCGA-S9-A6U0	24.3943	233	36	145
lgg_tcga_pan_can_atlas_2018	TCGA-S9-A6UA	5.85199	441	36	145
lgg_tcga_pan_can_atlas_2018	TCGA-S9-A6WQ	14.0711	367	36	145
lgg_tcga_pan_can_atlas_2018	TCGA-S9-A7J0	20.0217	272.5	36	145
lgg_tcga_pan_can_atlas_2018	TCGA-TM-A7C4	48.3282	86	36	145
lgg_tcga_pan_can_atlas_2018	TCGA-TM-A84J	24.1641	236	36	145
lgg_tcga_pan_can_atlas_2018	TCGA-TQ-A8XE	31.364	179	36	145
lgg_tcga_pan_can_atlas_2018	TCGA-WH-A86K	13.3149	378	36	145
lgg_tcga_pan_can_atlas_2018	TCGA-DB-5277	50.8597	79	37	129
lgg_tcga_pan_can_atlas_2018	TCGA-DB-A75L	11.2437	395	37	129
lgg_tcga_pan_can_atlas_2018	TCGA-DU-5874	15.156	344.5	37	129
lgg_tcga_pan_can_atlas_2018	TCGA-DU-A76L	26.7614	213.5	37	129
lgg_tcga_pan_can_atlas_2018	TCGA-DU-A7TD	7.49581	425	37	129
lgg_tcga_pan_can_atlas_2018	TCGA-DU-A7TJ	0.558898	478	37	129
lgg_tcga_pan_can_atlas_2018	TCGA-FG-5962	47.7693	89	37	129
lgg_tcga_pan_can_atlas_2018	TCGA-FG-A711	48.6899	85	37	129
lgg_tcga_pan_can_atlas_2018	TCGA-HT-7855	19.2327	282	37	129
lgg_tcga_pan_can_atlas_2018	TCGA-HW-A5KK	12.756	382	37	129
lgg_tcga_pan_can_atlas_2018	TCGA-TQ-A7RH	15.9779	337	37	129
lgg_tcga_pan_can_atlas_2018	TCGA-DU-A76R	21.3039	258.5	38	120
lgg_tcga_pan_can_atlas_2018	TCGA-E1-5318	78.2128	43	38	120
lgg_tcga_pan_can_atlas_2018	TCGA-FG-5964	52.2076	73	38	120
lgg_tcga_pan_can_atlas_2018	TCGA-HT-7687	0.0986291	499	38	120
lgg_tcga_pan_can_atlas_2018	TCGA-HT-A61C	17.6546	308	38	120
lgg_tcga_pan_can_atlas_2018	TCGA-IK-7675	19.0025	285	38	120
lgg_tcga_pan_can_atlas_2018	TCGA-P5-A733	13.6108	373.5	38	120
lgg_tcga_pan_can_atlas_2018	TCGA-DB-A4XH	31.6271	174.5	39	112.5
lgg_tcga_pan_can_atlas_2018	TCGA-DU-6410	7.95608	418	39	112.5
lgg_tcga_pan_can_atlas_2018	TCGA-DU-7309	2.76161	459	39	112.5
lgg_tcga_pan_can_atlas_2018	TCGA-DU-A7TA	84.3278	39	39	112.5
lgg_tcga_pan_can_atlas_2018	TCGA-E1-A7YV	32.449	169	39	112.5
lgg_tcga_pan_can_atlas_2018	TCGA-HT-A5R9	0.0657527	504	39	112.5
lgg_tcga_pan_can_atlas_2018	TCGA-KT-A7W1	14.3998	361	39	112.5
lgg_tcga_pan_can_atlas_2018	TCGA-TQ-A7RP	30.049	190.5	39	112.5
lgg_tcga_pan_can_atlas_2018	TCGA-DB-5275	47.9337	88	40	102.5
lgg_tcga_pan_can_atlas_2018	TCGA-DB-A64W	14.3998	361	40	102.5
lgg_tcga_pan_can_atlas_2018	TCGA-DU-7292	7.95608	418	40	102.5
lgg_tcga_pan_can_atlas_2018	TCGA-DU-8158	5.09583	447	40	102.5
lgg_tcga_pan_can_atlas_2018	TCGA-DU-A5TR	29.8517	193	40	102.5
lgg_tcga_pan_can_atlas_2018	TCGA-FG-5965	36.8215	147	40	102.5
lgg_tcga_pan_can_atlas_2018	TCGA-FG-7636	17.8847	304.5	40	102.5
lgg_tcga_pan_can_atlas_2018	TCGA-HT-7470	40.1091	127	40	102.5
lgg_tcga_pan_can_atlas_2018	TCGA-HT-7477	24.2627	234	40	102.5
lgg_tcga_pan_can_atlas_2018	TCGA-HT-A5RA	27.3531	209	40	102.5
lgg_tcga_pan_can_atlas_2018	TCGA-TQ-A7RJ	40.405	124	40	102.5
lgg_tcga_pan_can_atlas_2018	TCGA-TQ-A7RW	26.9915	211	40	102.5
lgg_tcga_pan_can_atlas_2018	TCGA-DU-A5TU	26.1696	217	41	94
lgg_tcga_pan_can_atlas_2018	TCGA-HT-7604	122.464	16	41	94
lgg_tcga_pan_can_atlas_2018	TCGA-HT-7616	0.230134	486	41	94
lgg_tcga_pan_can_atlas_2018	TCGA-HT-A61B	17.5231	309.5	41	94
lgg_tcga_pan_can_atlas_2018	TCGA-S9-A89V	18.7066	291.5	41	94
lgg_tcga_pan_can_atlas_2018	TCGA-CS-5395	21.008	260	42	89.5
lgg_tcga_pan_can_atlas_2018	TCGA-DH-A7UU	13.7094	371	42	89.5
lgg_tcga_pan_can_atlas_2018	TCGA-DU-5854	8.44922	413	42	89.5
lgg_tcga_pan_can_atlas_2018	TCGA-QH-A6XC	16.7012	324	42	89.5
lgg_tcga_pan_can_atlas_2018	TCGA-CS-4941	7.69307	422	43	82.5
lgg_tcga_pan_can_atlas_2018	TCGA-CS-5390	64.6073	56	43	82.5
lgg_tcga_pan_can_atlas_2018	TCGA-CS-6666	46.9474	90	43	82.5
lgg_tcga_pan_can_atlas_2018	TCGA-DH-A66B	42.0489	115	43	82.5
lgg_tcga_pan_can_atlas_2018	TCGA-DH-A66D	27.8134	205.5	43	82.5
lgg_tcga_pan_can_atlas_2018	TCGA-DU-6400	1.21643	475	43	82.5
lgg_tcga_pan_can_atlas_2018	TCGA-DU-6402	7.03554	426	43	82.5
lgg_tcga_pan_can_atlas_2018	TCGA-E1-A7YI	3.64928	455	43	82.5
lgg_tcga_pan_can_atlas_2018	TCGA-HT-7882	3.71503	453	43	82.5
lgg_tcga_pan_can_atlas_2018	TCGA-HW-A5KJ	31.6271	174.5	43	82.5
lgg_tcga_pan_can_atlas_2018	TCGA-P5-A780	2.3671	465.5	44	76
lgg_tcga_pan_can_atlas_2018	TCGA-QH-A6CW	13.6108	373.5	44	76
lgg_tcga_pan_can_atlas_2018	TCGA-TM-A84H	30.4435	186	44	76
lgg_tcga_pan_can_atlas_2018	TCGA-DB-5274	75.254	44.5	45	71.5
lgg_tcga_pan_can_atlas_2018	TCGA-DU-6399	65.7527	54	45	71.5
lgg_tcga_pan_can_atlas_2018	TCGA-DU-A5TT	24.4271	232	45	71.5
lgg_tcga_pan_can_atlas_2018	TCGA-DU-A5TW	24.986	227	45	71.5
lgg_tcga_pan_can_atlas_2018	TCGA-HT-A74H	2.43285	463	45	71.5
lgg_tcga_pan_can_atlas_2018	TCGA-QH-A6X9	1.90683	471	45	71.5
lgg_tcga_pan_can_atlas_2018	TCGA-DU-5855	6.8054	428	46	67
lgg_tcga_pan_can_atlas_2018	TCGA-FG-A70Z	10.7834	399	46	67
lgg_tcga_pan_can_atlas_2018	TCGA-RY-A83Z	9.89578	406	46	67
lgg_tcga_pan_can_atlas_2018	TCGA-DU-7302	60.2952	63	47	63.5
lgg_tcga_pan_can_atlas_2018	TCGA-FG-7643	20.0875	270.5	47	63.5
lgg_tcga_pan_can_atlas_2018	TCGA-HT-8105	6.24651	437	47	63.5
lgg_tcga_pan_can_atlas_2018	TCGA-S9-A7IS	7.9232	420	47	63.5
lgg_tcga_pan_can_atlas_2018	TCGA-DU-7012	6.54239	432.5	48	59
lgg_tcga_pan_can_atlas_2018	TCGA-HT-7475	17.4245	314	48	59
lgg_tcga_pan_can_atlas_2018	TCGA-HT-A5RC	5.32597	445.5	48	59
lgg_tcga_pan_can_atlas_2018	TCGA-P5-A72U	0.230134	486	48	59
lgg_tcga_pan_can_atlas_2018	TCGA-VW-A8FI	8.05471	415	48	59
lgg_tcga_pan_can_atlas_2018	TCGA-DU-6405	19.8902	276	49	52.5
lgg_tcga_pan_can_atlas_2018	TCGA-DU-7300	62.0048	61	49	52.5
lgg_tcga_pan_can_atlas_2018	TCGA-DU-A5TY	33.9613	160	49	52.5
lgg_tcga_pan_can_atlas_2018	TCGA-DU-A76K	11.4081	393	49	52.5
lgg_tcga_pan_can_atlas_2018	TCGA-E1-A7YS	15.3204	343	49	52.5
lgg_tcga_pan_can_atlas_2018	TCGA-HT-7689	14.9587	349.5	49	52.5
lgg_tcga_pan_can_atlas_2018	TCGA-IK-8125	42.7721	111	49	52.5
lgg_tcga_pan_can_atlas_2018	TCGA-QH-A6CV	14.5313	358	49	52.5
lgg_tcga_pan_can_atlas_2018	TCGA-CS-6186	17.6875	307	50	47
lgg_tcga_pan_can_atlas_2018	TCGA-DU-8167	15.4848	340	50	47
lgg_tcga_pan_can_atlas_2018	TCGA-E1-A7YK	12.4273	384	50	47
lgg_tcga_pan_can_atlas_2018	TCGA-DB-5281	78.2786	42	51	44
lgg_tcga_pan_can_atlas_2018	TCGA-DH-A669	30.2134	187.5	51	44
lgg_tcga_pan_can_atlas_2018	TCGA-E1-A7YD	14.3012	363	51	44
lgg_tcga_pan_can_atlas_2018	TCGA-E1-A7YL	16.1752	332	52	42
lgg_tcga_pan_can_atlas_2018	TCGA-DU-A6S8	22.2902	251	53	40
lgg_tcga_pan_can_atlas_2018	TCGA-E1-A7YN	23.9011	237	53	40
lgg_tcga_pan_can_atlas_2018	TCGA-FG-A4MU	10.7177	400	53	40
lgg_tcga_pan_can_atlas_2018	TCGA-DU-6403	11.6382	389.5	54	37.5
lgg_tcga_pan_can_atlas_2018	TCGA-FG-A87Q	5.72049	442	54	37.5
lgg_tcga_pan_can_atlas_2018	TCGA-HT-8104	12.23	386	55	36
lgg_tcga_pan_can_atlas_2018	TCGA-S9-A6WM	19.8573	277	56	34.5
lgg_tcga_pan_can_atlas_2018	TCGA-TM-A7C3	54.772	70	56	34.5
lgg_tcga_pan_can_atlas_2018	TCGA-S9-A6WL	31.101	181	57	33
lgg_tcga_pan_can_atlas_2018	TCGA-DH-A7UR	54.246	71	58	29.5
lgg_tcga_pan_can_atlas_2018	TCGA-DU-7306	41.9831	116	58	29.5
lgg_tcga_pan_can_atlas_2018	TCGA-FG-6688	18.7724	289.5	58	29.5
lgg_tcga_pan_can_atlas_2018	TCGA-FG-A6IZ	15.0245	347	58	29.5
lgg_tcga_pan_can_atlas_2018	TCGA-S9-A7QZ	27.1559	210	58	29.5
lgg_tcga_pan_can_atlas_2018	TCGA-WY-A85E	20.8107	262	58	29.5
lgg_tcga_pan_can_atlas_2018	TCGA-DU-7006	11.4738	392	59	24.5
lgg_tcga_pan_can_atlas_2018	TCGA-DU-8168	14.1697	366	59	24.5
lgg_tcga_pan_can_atlas_2018	TCGA-S9-A89Z	20.482	267	59	24.5
lgg_tcga_pan_can_atlas_2018	TCGA-TQ-A7RM	36.69	149	59	24.5
lgg_tcga_pan_can_atlas_2018	TCGA-CS-6665	51.5501	76	60	21
lgg_tcga_pan_can_atlas_2018	TCGA-E1-A7YE	29.1284	197	60	21
lgg_tcga_pan_can_atlas_2018	TCGA-FG-A4MW	18.3779	301	60	21
lgg_tcga_pan_can_atlas_2018	TCGA-DU-8165	19.134	284	63	17.5
lgg_tcga_pan_can_atlas_2018	TCGA-E1-5307	57.9281	66	63	17.5
lgg_tcga_pan_can_atlas_2018	TCGA-FG-6692	18.4436	300	63	17.5
lgg_tcga_pan_can_atlas_2018	TCGA-HT-7860	0.493145	479	63	17.5
lgg_tcga_pan_can_atlas_2018	TCGA-DB-A64X	18.5094	299	65	14.5
lgg_tcga_pan_can_atlas_2018	TCGA-DU-5852	6.73965	429	65	14.5
lgg_tcga_pan_can_atlas_2018	TCGA-S9-A6TS	62.1692	60	66	13
lgg_tcga_pan_can_atlas_2018	TCGA-FG-A6J3	22.2573	252	69	12
lgg_tcga_pan_can_atlas_2018	TCGA-S9-A6WH	38.564	137	74	11
lgg_tcga_pan_can_atlas_2018	TCGA-DB-A64L	24.197	235	75	10
lgg_tcga_pan_can_atlas_2018	TCGA-HT-7688	31.6928	172.5	82	9
lgg_tcga_pan_can_atlas_2018	TCGA-DU-7010	14.9916	348	84	7.5
lgg_tcga_pan_can_atlas_2018	TCGA-P5-A5EV	0.230134	486	84	7.5
lgg_tcga_pan_can_atlas_2018	TCGA-HW-7490	45.5995	100	103	6
lgg_tcga_pan_can_atlas_2018	TCGA-DU-A7T6	17.9834	303	108	5
lgg_tcga_pan_can_atlas_2018	TCGA-DU-7298	18.9368	286.5	296	4
lgg_tcga_pan_can_atlas_2018	TCGA-DU-7294	94.3223	29	447	3
lgg_tcga_pan_can_atlas_2018	TCGA-HT-8564	15.7149	339	459	2
lgg_tcga_pan_can_atlas_2018	TCGA-DU-6392	211.165	1	10856	1

## Sheet: TCGA_all_muts
Study ID	Patient ID	Month	Rank	Mutation Count	Rank		Spearman [ρ]
lgg_tcga_pan_can_atlas_2018	TCGA-3H-AB3O	42.805	2615	1	9851.5		-0.0526107
thca_tcga_pan_can_atlas_2018	TCGA-77-A5FZ	126.179	258	1	9851.5
luad_tcga_pan_can_atlas_2018	TCGA-AB-2840	0.920538	9603	1	9851.5
thca_tcga_pan_can_atlas_2018	TCGA-AC-A2FK	87.1223	736	1	9851.5
kirp_tcga_pan_can_atlas_2018	TCGA-BC-A10X	25.3148	4615	1	9851.5
paad_tcga_pan_can_atlas_2018	TCGA-BJ-A0ZJ	42.0817	2662	1	9851.5
lgg_tcga_pan_can_atlas_2018	TCGA-BJ-A28T	35.5393	3290.5	1	9851.5
blca_tcga_pan_can_atlas_2018	TCGA-ED-A627	13.9067	7081.5	1	9851.5
lihc_tcga_pan_can_atlas_2018	TCGA-EJ-A46B	21.5998	5270.5	1	9851.5
ucec_tcga_pan_can_atlas_2018	TCGA-EL-A3H3	43.3639	2575.5	1	9851.5
thym_tcga_pan_can_atlas_2018	TCGA-EL-A3ZN	53.0624	1918.5	1	9851.5
thca_tcga_pan_can_atlas_2018	TCGA-ET-A39L	108.459	413	1	9851.5
hnsc_tcga_pan_can_atlas_2018	TCGA-G9-6370	38.0051	3008	1	9851.5
skcm_tcga_pan_can_atlas_2018	TCGA-HT-8107	0.460269	9708.5	1	9851.5
hnsc_tcga_pan_can_atlas_2018	TCGA-HZ-7920	7.75882	8414	1	9851.5
lihc_tcga_pan_can_atlas_2018	TCGA-HZ-7924	27.6161	4247.5	1	9851.5
lusc_tcga_pan_can_atlas_2018	TCGA-HZ-8638	4.96433	8853	1	9851.5
brca_tcga_pan_can_atlas_2018	TCGA-IB-7897	15.9779	6552.5	1	9851.5
cesc_tcga_pan_can_atlas_2018	TCGA-IB-AAUV	13.282	7242	1	9851.5
skcm_tcga_pan_can_atlas_2018	TCGA-IG-A4QT	9.30401	8149.5	1	9851.5
cesc_tcga_pan_can_atlas_2018	TCGA-LK-A4O4	31.1997	3799	1	9851.5
stad_tcga_pan_can_atlas_2018	TCGA-P5-A5EY	2.3671	9291.5	1	9851.5
luad_tcga_pan_can_atlas_2018	TCGA-P5-A5F6	1.28218	9483	1	9851.5
ov_tcga_pan_can_atlas_2018	TCGA-Q3-A5QY	13.6766	7130	1	9851.5
lusc_tcga_pan_can_atlas_2018	TCGA-TT-A6YO	13.3149	7234.5	1	9851.5
hnsc_tcga_pan_can_atlas_2018	TCGA-WB-A80L	34.2572	3438.5	1	9851.5
laml_tcga_pan_can_atlas_2018	TCGA-X7-A8M7	64.8322	1402	1	9851.5
skcm_tcga_pan_can_atlas_2018	TCGA-XF-AAN8	3.87941	9041.5	1	9851.5
lgg_tcga_pan_can_atlas_2018	TCGA-XK-AAJU	51.8131	1988	1	9851.5
laml_tcga_pan_can_atlas_2018	TCGA-XM-A8RL	84.2292	817.5	1	9851.5
lihc_tcga_pan_can_atlas_2018	TCGA-13-0717	24.5915	4745	2	9821.5
uvm_tcga_pan_can_atlas_2018	TCGA-2G-AAGN	120.196	300	2	9821.5
pcpg_tcga_pan_can_atlas_2018	TCGA-49-AARR	164.119	99	2	9821.5
blca_tcga_pan_can_atlas_2018	TCGA-55-7816	15.3861	6702.5	2	9821.5
lgg_tcga_pan_can_atlas_2018	TCGA-98-A53C	27.0244	4350.5	2	9821.5
esca_tcga_pan_can_atlas_2018	TCGA-AB-2815	27.0244	4350.5	2	9821.5
hnsc_tcga_pan_can_atlas_2018	TCGA-AB-2893	6.96979	8542	2	9821.5
esca_tcga_pan_can_atlas_2018	TCGA-AB-2982	4.93145	8859	2	9821.5
kirp_tcga_pan_can_atlas_2018	TCGA-BJ-A45E	21.008	5378	2	9821.5
sarc_tcga_pan_can_atlas_2018	TCGA-CN-6017	28.0435	4202.5	2	9821.5
lgg_tcga_pan_can_atlas_2018	TCGA-DX-A3U6	35.7695	3272.5	2	9821.5
blca_tcga_pan_can_atlas_2018	TCGA-EJ-A46H	23.8025	4884.5	2	9821.5
blca_tcga_pan_can_atlas_2018	TCGA-EJ-A7NG	14.2026	6992	2	9821.5
lusc_tcga_pan_can_atlas_2018	TCGA-EL-A3CY	4.1753	8989.5	2	9821.5
ov_tcga_pan_can_atlas_2018	TCGA-EM-A3FJ	27.9449	4211.5	2	9821.5
stad_tcga_pan_can_atlas_2018	TCGA-EM-A3FQ	16.1752	6503	2	9821.5
coadread_tcga_pan_can_atlas_2018	TCGA-EM-A4G1	13.6766	7130	2	9821.5
gbm_tcga_pan_can_atlas_2018	TCGA-EW-A1P1	39.7804	2855	2	9821.5
luad_tcga_pan_can_atlas_2018	TCGA-F2-7273	19.4628	5741	2	9821.5
kirc_tcga_pan_can_atlas_2018	TCGA-FG-8181	28.3394	4162	2	9821.5
hnsc_tcga_pan_can_atlas_2018	TCGA-FK-A3SE	22.0272	5192.5	2	9821.5
prad_tcga_pan_can_atlas_2018	TCGA-G9-6367	40.1749	2811.5	2	9821.5
ucec_tcga_pan_can_atlas_2018	TCGA-HT-7680	0.756156	9636	2	9821.5
stad_tcga_pan_can_atlas_2018	TCGA-HT-8558	13.7423	7118	2	9821.5
kirc_tcga_pan_can_atlas_2018	TCGA-KC-A4BO	19.9559	5628.5	2	9821.5
ucec_tcga_pan_can_atlas_2018	TCGA-RD-A8N0	40.6352	2775.5	2	9821.5
thca_tcga_pan_can_atlas_2018	TCGA-RD-A8N2	116.382	329	2	9821.5
brca_tcga_pan_can_atlas_2018	TCGA-S7-A7WR	40.7009	2772	2	9821.5
sarc_tcga_pan_can_atlas_2018	TCGA-S7-A7WU	30.5093	3902	2	9821.5
cesc_tcga_pan_can_atlas_2018	TCGA-X7-A8D7	10.6848	7926.5	2	9821.5
luad_tcga_pan_can_atlas_2018	TCGA-37-4129	7.95608	8385.5	3	9786.5
cesc_tcga_pan_can_atlas_2018	TCGA-3U-A98G	20.7121	5449	3	9786.5
stad_tcga_pan_can_atlas_2018	TCGA-AB-2825	6.96979	8542	3	9786.5
gbm_tcga_pan_can_atlas_2018	TCGA-AB-2892	31.0024	3833	3	9786.5
hnsc_tcga_pan_can_atlas_2018	TCGA-AB-2894	5.95062	8704	3	9786.5
luad_tcga_pan_can_atlas_2018	TCGA-AB-2909	0.986291	9579	3	9786.5
skcm_tcga_pan_can_atlas_2018	TCGA-AB-2933	4.01091	9017.5	3	9786.5
lusc_tcga_pan_can_atlas_2018	TCGA-AB-2947	1.01917	9549.5	3	9786.5
paad_tcga_pan_can_atlas_2018	TCGA-AB-2948	19.0683	5816	3	9786.5
lgg_tcga_pan_can_atlas_2018	TCGA-AB-3000	41.0626	2738.5	3	9786.5
lgg_tcga_pan_can_atlas_2018	TCGA-AB-3008	27.0244	4350.5	3	9786.5
blca_tcga_pan_can_atlas_2018	TCGA-CH-5789	9.99441	8035.5	3	9786.5
gbm_tcga_pan_can_atlas_2018	TCGA-DJ-A3UM	31.0353	3823.5	3	9786.5
hnsc_tcga_pan_can_atlas_2018	TCGA-DJ-A3V2	20.219	5557	3	9786.5
pcpg_tcga_pan_can_atlas_2018	TCGA-E3-A3E2	63.1883	1470	3	9786.5
ucs_tcga_pan_can_atlas_2018	TCGA-E8-A413	29.9832	3970	3	9786.5
kirc_tcga_pan_can_atlas_2018	TCGA-E8-A44M	30.1476	3943.5	3	9786.5
uvm_tcga_pan_can_atlas_2018	TCGA-EL-A3ZG	89.5552	688	3	9786.5
thym_tcga_pan_can_atlas_2018	TCGA-EL-A3ZP	65.4897	1378	3	9786.5
lgg_tcga_pan_can_atlas_2018	TCGA-EL-A4KH	27.0572	4339.5	3	9786.5
pcpg_tcga_pan_can_atlas_2018	TCGA-ET-A3BU	77.8183	987.5	3	9786.5
thym_tcga_pan_can_atlas_2018	TCGA-ET-A3DQ	84.8539	807	3	9786.5
brca_tcga_pan_can_atlas_2018	TCGA-ET-A3DT	43.7255	2554	3	9786.5
prad_tcga_pan_can_atlas_2018	TCGA-FE-A3PA	106.355	448	3	9786.5
tgct_tcga_pan_can_atlas_2018	TCGA-FE-A3PB	85.1498	797	3	9786.5
skcm_tcga_pan_can_atlas_2018	TCGA-HT-8015	0.0986291	9843	3	9786.5
ucec_tcga_pan_can_atlas_2018	TCGA-HU-A4GJ	21.3696	5306.5	3	9786.5
hnsc_tcga_pan_can_atlas_2018	TCGA-J4-AATV	18.1806	6041	3	9786.5
gbm_tcga_pan_can_atlas_2018	TCGA-KS-A4IC	35.2763	3319	3	9786.5
blca_tcga_pan_can_atlas_2018	TCGA-LL-A440	24.9532	4693	3	9786.5
luad_tcga_pan_can_atlas_2018	TCGA-M7-A723	25.0847	4655.5	3	9786.5
brca_tcga_pan_can_atlas_2018	TCGA-QR-A6H3	14.2683	6979.5	3	9786.5
esca_tcga_pan_can_atlas_2018	TCGA-RT-A6YC	8.08758	8345	3	9786.5
kirc_tcga_pan_can_atlas_2018	TCGA-S7-A7WO	35.5065	3294	3	9786.5
gbm_tcga_pan_can_atlas_2018	TCGA-S7-A7WP	31.0353	3823.5	3	9786.5
stad_tcga_pan_can_atlas_2018	TCGA-TT-A6YN	19.9231	5638	3	9786.5
kirp_tcga_pan_can_atlas_2018	TCGA-W2-A7H5	20.0875	5583	3	9786.5
stad_tcga_pan_can_atlas_2018	TCGA-W2-A7HE	16.6026	6415.5	3	9786.5
kirc_tcga_pan_can_atlas_2018	TCGA-W4-A7U4	24.2627	4800.5	3	9786.5
brca_tcga_pan_can_atlas_2018	TCGA-XU-AAXY	62.1692	1506.5	3	9786.5
brca_tcga_pan_can_atlas_2018	TCGA-06-0139	11.9012	7683	4	9741.5
lgg_tcga_pan_can_atlas_2018	TCGA-2G-AAKM	229.214	25	4	9741.5
lusc_tcga_pan_can_atlas_2018	TCGA-AB-2889	9.99441	8035.5	4	9741.5
brca_tcga_pan_can_atlas_2018	TCGA-AB-2973	20.0217	5600	4	9741.5
luad_tcga_pan_can_atlas_2018	TCGA-AB-2985	8.97524	8213.5	4	9741.5
brca_tcga_pan_can_atlas_2018	TCGA-BJ-A2N7	18.3779	6000	4	9741.5
cesc_tcga_pan_can_atlas_2018	TCGA-CE-A482	10.6848	7926.5	4	9741.5
lihc_tcga_pan_can_atlas_2018	TCGA-CE-A483	15.0245	6786	4	9741.5
lusc_tcga_pan_can_atlas_2018	TCGA-CE-A485	12.6574	7424.5	4	9741.5
ucs_tcga_pan_can_atlas_2018	TCGA-DJ-A2PS	26.2025	4468.5	4	9741.5
brca_tcga_pan_can_atlas_2018	TCGA-DJ-A3UW	59.5719	1626	4	9741.5
ucec_tcga_pan_can_atlas_2018	TCGA-DJ-A3UY	35.8681	3259	4	9741.5
chol_tcga_pan_can_atlas_2018	TCGA-DJ-A3UZ	40.9639	2751	4	9741.5
lgg_tcga_pan_can_atlas_2018	TCGA-DJ-A4V0	35.5393	3290.5	4	9741.5
hnsc_tcga_pan_can_atlas_2018	TCGA-DJ-A4V5	35.375	3310	4	9741.5
ucec_tcga_pan_can_atlas_2018	TCGA-E8-A434	31.3312	3767	4	9741.5
ov_tcga_pan_can_atlas_2018	TCGA-EJ-A7NK	15.6491	6641	4	9741.5
lgg_tcga_pan_can_atlas_2018	TCGA-EL-A3CW	57.0076	1733.5	4	9741.5
brca_tcga_pan_can_atlas_2018	TCGA-EL-A3TA	66.9034	1307.5	4	9741.5
ucec_tcga_pan_can_atlas_2018	TCGA-EM-A3AJ	30.9366	3849	4	9741.5
kich_tcga_pan_can_atlas_2018	TCGA-FE-A230	71.4403	1159	4	9741.5
thca_tcga_pan_can_atlas_2018	TCGA-FK-A4UB	116.086	332	4	9741.5
cesc_tcga_pan_can_atlas_2018	TCGA-FY-A40N	19.0354	5827	4	9741.5
luad_tcga_pan_can_atlas_2018	TCGA-IB-AAUR	11.1122	7847.5	4	9741.5
lusc_tcga_pan_can_atlas_2018	TCGA-IM-A420	8.21909	8331	4	9741.5
luad_tcga_pan_can_atlas_2018	TCGA-J8-A3YH	5.75336	8740.5	4	9741.5
pcpg_tcga_pan_can_atlas_2018	TCGA-OR-A5JR	121.248	292	4	9741.5
luad_tcga_pan_can_atlas_2018	TCGA-P8-A6RY	5.88487	8721.5	4	9741.5
skcm_tcga_pan_can_atlas_2018	TCGA-PL-A8LY	0.263011	9776.5	4	9741.5
sarc_tcga_pan_can_atlas_2018	TCGA-QR-A6GZ	30.5093	3902	4	9741.5
cesc_tcga_pan_can_atlas_2018	TCGA-QR-A6H0	9.20538	8165	4	9741.5
laml_tcga_pan_can_atlas_2018	TCGA-QR-A703	38.3667	2965.5	4	9741.5
gbm_tcga_pan_can_atlas_2018	TCGA-QR-A70I	29.9175	3985.5	4	9741.5
blca_tcga_pan_can_atlas_2018	TCGA-QT-A5XL	1.8082	9405	4	9741.5
hnsc_tcga_pan_can_atlas_2018	TCGA-QT-A7U0	13.0848	7288	4	9741.5
lgg_tcga_pan_can_atlas_2018	TCGA-RD-A8N4	71.3746	1164	4	9741.5
thca_tcga_pan_can_atlas_2018	TCGA-RT-A6Y9	108.262	416	4	9741.5
lihc_tcga_pan_can_atlas_2018	TCGA-RW-A68A	25.0518	4665	4	9741.5
brca_tcga_pan_can_atlas_2018	TCGA-RW-A68G	41.8845	2676	4	9741.5
lgg_tcga_pan_can_atlas_2018	TCGA-S7-A7WN	37.2489	3084	4	9741.5
prad_tcga_pan_can_atlas_2018	TCGA-SP-A6QG	79.4621	941	4	9741.5
brca_tcga_pan_can_atlas_2018	TCGA-SP-A6QI	110.037	392	4	9741.5
acc_tcga_pan_can_atlas_2018	TCGA-SR-A6MS	81.9279	871	4	9741.5
acc_tcga_pan_can_atlas_2018	TCGA-SR-A6MZ	26.2025	4468.5	4	9741.5
prad_tcga_pan_can_atlas_2018	TCGA-VD-A8K7	47.9666	2260.5	4	9741.5
brca_tcga_pan_can_atlas_2018	TCGA-WB-A81F	57.1062	1726.5	4	9741.5
thca_tcga_pan_can_atlas_2018	TCGA-WB-A81N	62.0377	1514.5	4	9741.5
coadread_tcga_pan_can_atlas_2018	TCGA-X7-A8DG	22.8491	5048	4	9741.5
hnsc_tcga_pan_can_atlas_2018	TCGA-XJ-A9DK	9.041	8195.5	4	9741.5
gbm_tcga_pan_can_atlas_2018	TCGA-XM-A8RB	37.6105	3045	4	9741.5
gbm_tcga_pan_can_atlas_2018	TCGA-09-0364	29.1613	4060.5	5	9683.5
gbm_tcga_pan_can_atlas_2018	TCGA-10-0937	19.9888	5613	5	9683.5
ucec_tcga_pan_can_atlas_2018	TCGA-36-2540	23.8025	4884.5	5	9683.5
pcpg_tcga_pan_can_atlas_2018	TCGA-3A-A9IL	90.1141	680.5	5	9683.5
coadread_tcga_pan_can_atlas_2018	TCGA-3Q-A9WF	15.3533	6714	5	9683.5
ucec_tcga_pan_can_atlas_2018	TCGA-4K-AA1H	17.03	6321.5	5	9683.5
kirc_tcga_pan_can_atlas_2018	TCGA-4X-A9FB	23.5723	4925.5	5	9683.5
kirc_tcga_pan_can_atlas_2018	TCGA-55-8513	26.0052	4509	5	9683.5
brca_tcga_pan_can_atlas_2018	TCGA-AB-2977	1.01917	9549.5	5	9683.5
ov_tcga_pan_can_atlas_2018	TCGA-AB-2980	22.9806	5028.5	5	9683.5
ov_tcga_pan_can_atlas_2018	TCGA-AB-2981	16.0108	6542.5	5	9683.5
brca_tcga_pan_can_atlas_2018	TCGA-AB-2995	50.9912	2037.5	5	9683.5
luad_tcga_pan_can_atlas_2018	TCGA-AB-2998	1.01917	9549.5	5	9683.5
pcpg_tcga_pan_can_atlas_2018	TCGA-AO-A03U	58.9473	1652.5	5	9683.5
luad_tcga_pan_can_atlas_2018	TCGA-AO-A1KO	20.4491	5502	5	9683.5
brca_tcga_pan_can_atlas_2018	TCGA-BJ-A28X	30.9695	3843	5	9683.5
hnsc_tcga_pan_can_atlas_2018	TCGA-C5-A8YT	20.8107	5429.5	5	9683.5
kirc_tcga_pan_can_atlas_2018	TCGA-DB-A75P	16.1752	6503	5	9683.5
sarc_tcga_pan_can_atlas_2018	TCGA-DJ-A1QF	30.6079	3889.5	5	9683.5
laml_tcga_pan_can_atlas_2018	TCGA-DJ-A2PN	10.093	8015.5	5	9683.5
hnsc_tcga_pan_can_atlas_2018	TCGA-DJ-A2Q6	36.4599	3176.5	5	9683.5
ov_tcga_pan_can_atlas_2018	TCGA-DJ-A3UK	36.9201	3134	5	9683.5
sarc_tcga_pan_can_atlas_2018	TCGA-DJ-A3V9	20.482	5495.5	5	9683.5
brca_tcga_pan_can_atlas_2018	TCGA-DO-A1JZ	54.9035	1828	5	9683.5
sarc_tcga_pan_can_atlas_2018	TCGA-DU-6406	16.8327	6364.5	5	9683.5
brca_tcga_pan_can_atlas_2018	TCGA-E8-A438	33.501	3511.5	5	9683.5
brca_tcga_pan_can_atlas_2018	TCGA-EJ-A46E	17.2272	6273	5	9683.5
lgg_tcga_pan_can_atlas_2018	TCGA-EL-A3D4	69.5664	1220	5	9683.5
lusc_tcga_pan_can_atlas_2018	TCGA-EL-A3ZS	7.06842	8515.5	5	9683.5
kirp_tcga_pan_can_atlas_2018	TCGA-EM-A1YD	57.0076	1733.5	5	9683.5
lgg_tcga_pan_can_atlas_2018	TCGA-EM-A3AR	37.2489	3084	5	9683.5
gbm_tcga_pan_can_atlas_2018	TCGA-EM-A4FH	29.3257	4046.5	5	9683.5
coadread_tcga_pan_can_atlas_2018	TCGA-EM-A4FR	21.534	5280	5	9683.5
thym_tcga_pan_can_atlas_2018	TCGA-EM-A4FU	60.4925	1590.5	5	9683.5
laml_tcga_pan_can_atlas_2018	TCGA-ET-A39S	55.1008	1820	5	9683.5
thca_tcga_pan_can_atlas_2018	TCGA-ET-A3BP	79.1005	949	5	9683.5
luad_tcga_pan_can_atlas_2018	TCGA-ET-A3BS	5.78624	8735.5	5	9683.5
blca_tcga_pan_can_atlas_2018	TCGA-FK-A3SB	4.10954	8995	5	9683.5
ucec_tcga_pan_can_atlas_2018	TCGA-FP-8210	5.03008	8843.5	5	9683.5
kirc_tcga_pan_can_atlas_2018	TCGA-FY-A3RA	18.082	6069	5	9683.5
stad_tcga_pan_can_atlas_2018	TCGA-FY-A3WA	17.0628	6309	5	9683.5
ov_tcga_pan_can_atlas_2018	TCGA-FY-A40K	15.156	6752.5	5	9683.5
lgg_tcga_pan_can_atlas_2018	TCGA-G9-6353	50.6953	2057.5	5	9683.5
skcm_tcga_pan_can_atlas_2018	TCGA-H2-A3RI	11.0136	7872	5	9683.5
ucec_tcga_pan_can_atlas_2018	TCGA-H9-A6BX	30.9366	3849	5	9683.5
cesc_tcga_pan_can_atlas_2018	TCGA-HT-7691	0.0986291	9843	5	9683.5
luad_tcga_pan_can_atlas_2018	TCGA-IB-AAUS	7.39718	8461	5	9683.5
chol_tcga_pan_can_atlas_2018	TCGA-IM-A3ED	47.4077	2299.5	5	9683.5
ov_tcga_pan_can_atlas_2018	TCGA-J8-A3YG	22.2902	5145.5	5	9683.5
thca_tcga_pan_can_atlas_2018	TCGA-OR-A5JH	69.3691	1223	5	9683.5
brca_tcga_pan_can_atlas_2018	TCGA-QR-A70W	41.7858	2683.5	5	9683.5
kirc_tcga_pan_can_atlas_2018	TCGA-S6-A8JX	18.1477	6051	5	9683.5
gbm_tcga_pan_can_atlas_2018	TCGA-S7-A7WV	27.912	4215	5	9683.5
stad_tcga_pan_can_atlas_2018	TCGA-S7-A7WX	25.3148	4615	5	9683.5
blca_tcga_pan_can_atlas_2018	TCGA-SQ-A6I4	1.41368	9465.5	5	9683.5
ucec_tcga_pan_can_atlas_2018	TCGA-V4-A9F2	24.1312	4820	5	9683.5
sarc_tcga_pan_can_atlas_2018	TCGA-VM-A8C9	43.1995	2587.5	5	9683.5
ov_tcga_pan_can_atlas_2018	TCGA-W2-A7HF	17.6875	6182.5	5	9683.5
laml_tcga_pan_can_atlas_2018	TCGA-WB-A80P	316.731	5	5	9683.5
pcpg_tcga_pan_can_atlas_2018	TCGA-WB-A822	103.166	482	5	9683.5
kirc_tcga_pan_can_atlas_2018	TCGA-X7-A8DF	29.6216	4016	5	9683.5
thca_tcga_pan_can_atlas_2018	TCGA-X7-A8M8	83.2758	841	5	9683.5
lusc_tcga_pan_can_atlas_2018	TCGA-XE-A8H1	6.87116	8561.5	5	9683.5
brca_tcga_pan_can_atlas_2018	TCGA-YL-A9WX	49.9063	2114.5	5	9683.5
sarc_tcga_pan_can_atlas_2018	TCGA-ZM-AA0E	26.6627	4410.5	5	9683.5
cesc_tcga_pan_can_atlas_2018	TCGA-ZM-AA0F	22.3888	5122	5	9683.5
lgg_tcga_pan_can_atlas_2018	TCGA-2G-AAF1	46.1255	2383	6	9605
stad_tcga_pan_can_atlas_2018	TCGA-2G-AAGV	148.831	141	6	9605
gbm_tcga_pan_can_atlas_2018	TCGA-3T-AA9L	34.5202	3405.5	6	9605
coadread_tcga_pan_can_atlas_2018	TCGA-4K-AA1I	0.0986291	9843	6	9605
uvm_tcga_pan_can_atlas_2018	TCGA-4V-A9QI	96.525	575	6	9605
brca_tcga_pan_can_atlas_2018	TCGA-4V-A9QT	26.7285	4399	6	9605
lusc_tcga_pan_can_atlas_2018	TCGA-A2-A25F	10.5862	7943.5	6	9605
hnsc_tcga_pan_can_atlas_2018	TCGA-AB-2809	2.03833	9345.5	6	9605
cesc_tcga_pan_can_atlas_2018	TCGA-AB-2831	21.0409	5367	6	9605
skcm_tcga_pan_can_atlas_2018	TCGA-AB-2896	7.03554	8524.5	6	9605
stad_tcga_pan_can_atlas_2018	TCGA-AB-2970	10.0273	8027.5	6	9605
luad_tcga_pan_can_atlas_2018	TCGA-AB-2974	3.02462	9170.5	6	9605
prad_tcga_pan_can_atlas_2018	TCGA-AB-2994	59.1117	1643	6	9605
lgg_tcga_pan_can_atlas_2018	TCGA-AB-3007	51.9775	1980.5	6	9605
brca_tcga_pan_can_atlas_2018	TCGA-AB-3011	61.9719	1519	6	9605
coadread_tcga_pan_can_atlas_2018	TCGA-BJ-A0Z3	16.3395	6465.5	6	9605
kirp_tcga_pan_can_atlas_2018	TCGA-BJ-A4O8	19.4299	5747.5	6	9605
coadread_tcga_pan_can_atlas_2018	TCGA-CE-A27D	12.2958	7559.5	6	9605
luad_tcga_pan_can_atlas_2018	TCGA-D3-A8GE	26.4326	4435.5	6	9605
stad_tcga_pan_can_atlas_2018	TCGA-DE-A7U5	2.76161	9219.5	6	9605
prad_tcga_pan_can_atlas_2018	TCGA-DJ-A13M	48.7885	2198.5	6	9605
lgg_tcga_pan_can_atlas_2018	TCGA-DJ-A13O	38.1694	2985	6	9605
thca_tcga_pan_can_atlas_2018	TCGA-DJ-A13P	169.313	88	6	9605
kich_tcga_pan_can_atlas_2018	TCGA-DJ-A13T	56.1857	1775	6	9605
lgg_tcga_pan_can_atlas_2018	TCGA-DJ-A1QN	42.5749	2628.5	6	9605
lusc_tcga_pan_can_atlas_2018	TCGA-DJ-A2PO	7.98895	8372	6	9605
kirc_tcga_pan_can_atlas_2018	TCGA-DJ-A2PQ	35.4078	3306.5	6	9605
blca_tcga_pan_can_atlas_2018	TCGA-DJ-A2PY	8.77799	8245	6	9605
brca_tcga_pan_can_atlas_2018	TCGA-DJ-A2Q8	39.09	2903.5	6	9605
ucec_tcga_pan_can_atlas_2018	TCGA-DJ-A3UR	36.3284	3197.5	6	9605
blca_tcga_pan_can_atlas_2018	TCGA-DJ-A3UU	23.4408	4948.5	6	9605
ov_tcga_pan_can_atlas_2018	TCGA-DJ-A3UX	11.3423	7805.5	6	9605
cesc_tcga_pan_can_atlas_2018	TCGA-DJ-A3V3	30.6079	3889.5	6	9605
luad_tcga_pan_can_atlas_2018	TCGA-DJ-A3VF	9.59989	8101.5	6	9605
kirc_tcga_pan_can_atlas_2018	TCGA-DJ-A3VJ	36.427	3180	6	9605
blca_tcga_pan_can_atlas_2018	TCGA-DJ-A4UL	30.8709	3856	6	9605
lihc_tcga_pan_can_atlas_2018	TCGA-DJ-A4UP	30.1147	3948	6	9605
lihc_tcga_pan_can_atlas_2018	TCGA-E3-A3E0	66.3774	1337	6	9605
ucec_tcga_pan_can_atlas_2018	TCGA-E8-A414	31.4955	3748.5	6	9605
brca_tcga_pan_can_atlas_2018	TCGA-E8-A419	25.4463	4592	6	9605
sarc_tcga_pan_can_atlas_2018	TCGA-EL-A3CO	97.7414	553.5	6	9605
laml_tcga_pan_can_atlas_2018	TCGA-EL-A3CP	158.826	109	6	9605
prad_tcga_pan_can_atlas_2018	TCGA-EL-A3CV	37.9393	3015.5	6	9605
prad_tcga_pan_can_atlas_2018	TCGA-EL-A3CZ	79.495	939	6	9605
thca_tcga_pan_can_atlas_2018	TCGA-EL-A3D1	98.5304	542	6	9605
stad_tcga_pan_can_atlas_2018	TCGA-EM-A1CS	26.86	4384.5	6	9605
ucec_tcga_pan_can_atlas_2018	TCGA-EM-A2CQ	12.2958	7559.5	6	9605
ov_tcga_pan_can_atlas_2018	TCGA-EM-A3FO	17.4902	6223	6	9605
kirp_tcga_pan_can_atlas_2018	TCGA-EM-A3O8	12.5259	7476	6	9605
sarc_tcga_pan_can_atlas_2018	TCGA-EM-A3OB	38.6626	2941.5	6	9605
skcm_tcga_pan_can_atlas_2018	TCGA-EM-A4FK	21.3368	5313	6	9605
hnsc_tcga_pan_can_atlas_2018	TCGA-ET-A2MZ	37.2489	3084	6	9605
thca_tcga_pan_can_atlas_2018	TCGA-ET-A39K	107.407	427.5	6	9605
prad_tcga_pan_can_atlas_2018	TCGA-ET-A39T	98.2017	550	6	9605
brca_tcga_pan_can_atlas_2018	TCGA-ET-A3BW	46.6515	2355.5	6	9605
brca_tcga_pan_can_atlas_2018	TCGA-ET-A3DS	66.8376	1310.5	6	9605
lgg_tcga_pan_can_atlas_2018	TCGA-FE-A234	68.2184	1262	6	9605
kich_tcga_pan_can_atlas_2018	TCGA-FE-A3PD	78.7717	958	6	9605
sarc_tcga_pan_can_atlas_2018	TCGA-FK-A3S3	71.0787	1179	6	9605
esca_tcga_pan_can_atlas_2018	TCGA-FY-A3ON	19.5614	5720	6	9605
ov_tcga_pan_can_atlas_2018	TCGA-FY-A3TY	23.3093	4969.5	6	9605
luad_tcga_pan_can_atlas_2018	TCGA-GE-A2C6	12.5259	7476	6	9605
blca_tcga_pan_can_atlas_2018	TCGA-IB-A5ST	20.8765	5419.5	6	9605
lgg_tcga_pan_can_atlas_2018	TCGA-IM-A3EB	48.92	2186	6	9605
lgg_tcga_pan_can_atlas_2018	TCGA-J8-A3YD	31.8243	3711	6	9605
ucec_tcga_pan_can_atlas_2018	TCGA-J8-A3YH	5.75336	8740.5	6	9605
thca_tcga_pan_can_atlas_2018	TCGA-KN-8437	100.865	514	6	9605
cesc_tcga_pan_can_atlas_2018	TCGA-M7-A720	12.6245	7442	6	9605
lgg_tcga_pan_can_atlas_2018	TCGA-OR-A5JQ	36.2626	3206.5	6	9605
kirc_tcga_pan_can_atlas_2018	TCGA-P7-A5NY	31.4627	3751.5	6	9605
dlbc_tcga_pan_can_atlas_2018	TCGA-QR-A70X	6.01637	8689	6	9605
kirp_tcga_pan_can_atlas_2018	TCGA-QR-A7IN	12.3944	7525	6	9605
stad_tcga_pan_can_atlas_2018	TCGA-RM-A68W	0.920538	9603	6	9605
brca_tcga_pan_can_atlas_2018	TCGA-RW-A68B	23.9011	4864.5	6	9605
laml_tcga_pan_can_atlas_2018	TCGA-SP-A6QD	109.248	399.5	6	9605
thca_tcga_pan_can_atlas_2018	TCGA-SR-A6MQ	68.6129	1245.5	6	9605
ucec_tcga_pan_can_atlas_2018	TCGA-SR-A6MY	24.6573	4735.5	6	9605
meso_tcga_pan_can_atlas_2018	TCGA-TT-A6YP	42.4762	2638	6	9605
lihc_tcga_pan_can_atlas_2018	TCGA-V3-A9ZX	15.4519	6684.5	6	9605
brca_tcga_pan_can_atlas_2018	TCGA-V4-A9ED	35.4407	3301.5	6	9605
gbm_tcga_pan_can_atlas_2018	TCGA-V4-A9EL	32.2846	3659	6	9605
hnsc_tcga_pan_can_atlas_2018	TCGA-VD-A8KF	1.31505	9479	6	9605
lgg_tcga_pan_can_atlas_2018	TCGA-W5-AA2H	35.4078	3306.5	6	9605
ov_tcga_pan_can_atlas_2018	TCGA-WB-A819	33.8955	3481	6	9605
brca_tcga_pan_can_atlas_2018	TCGA-WB-A81A	24.1641	4814	6	9605
sarc_tcga_pan_can_atlas_2018	TCGA-WB-A81K	40.0434	2828.5	6	9605
paad_tcga_pan_can_atlas_2018	TCGA-X7-A8DB	65.4897	1378	6	9605
ov_tcga_pan_can_atlas_2018	TCGA-XG-A823	20.1861	5565	6	9605
cesc_tcga_pan_can_atlas_2018	TCGA-XM-A8RH	11.9341	7676.5	6	9605
thca_tcga_pan_can_atlas_2018	TCGA-XU-AAXW	123.681	272	6	9605
hnsc_tcga_pan_can_atlas_2018	TCGA-YU-A90Q	64.5692	1415	6	9605
kirp_tcga_pan_can_atlas_2018	TCGA-06-0240	20.4162	5507.5	7	9524
lihc_tcga_pan_can_atlas_2018	TCGA-10-0928	18.5094	5971	7	9524
brca_tcga_pan_can_atlas_2018	TCGA-13-0714	6.21363	8654	7	9524
hnsc_tcga_pan_can_atlas_2018	TCGA-29-2436	9.76428	8075	7	9524
cesc_tcga_pan_can_atlas_2018	TCGA-2G-AAFI	22.1915	5164.5	7	9524
paad_tcga_pan_can_atlas_2018	TCGA-2G-AAFY	36.1311	3221.5	7	9524
lusc_tcga_pan_can_atlas_2018	TCGA-2J-AABR	14.3998	6949	7	9524
thca_tcga_pan_can_atlas_2018	TCGA-3A-A9IO	63.8459	1438	7	9524
kirc_tcga_pan_can_atlas_2018	TCGA-44-6148	23.145	4999	7	9524
gbm_tcga_pan_can_atlas_2018	TCGA-85-A4PA	24.3614	4778	7	9524
lusc_tcga_pan_can_atlas_2018	TCGA-AB-2845	9.99441	8035.5	7	9524
lusc_tcga_pan_can_atlas_2018	TCGA-AB-2853	2.926	9199	7	9524
hnsc_tcga_pan_can_atlas_2018	TCGA-AB-2979	22.06	5183	7	9524
hnsc_tcga_pan_can_atlas_2018	TCGA-AB-2987	6.04925	8680	7	9524
skcm_tcga_pan_can_atlas_2018	TCGA-BJ-A0ZC	11.5725	7758	7	9524
lgg_tcga_pan_can_atlas_2018	TCGA-BJ-A3PR	36.3941	3183.5	7	9524
ucec_tcga_pan_can_atlas_2018	TCGA-DJ-A3US	32.8106	3592	7	9524
gbm_tcga_pan_can_atlas_2018	TCGA-DJ-A3VA	24.8216	4709.5	7	9524
sarc_tcga_pan_can_atlas_2018	TCGA-DJ-A3VL	23.4408	4948.5	7	9524
brca_tcga_pan_can_atlas_2018	TCGA-DO-A1K0	21.534	5280	7	9524
ov_tcga_pan_can_atlas_2018	TCGA-E8-A44K	31.0024	3833	7	9524
kirc_tcga_pan_can_atlas_2018	TCGA-EB-A4IQ	20.9094	5409	7	9524
prad_tcga_pan_can_atlas_2018	TCGA-EJ-5503	45.731	2412	7	9524
ov_tcga_pan_can_atlas_2018	TCGA-EL-A3CL	31.6599	3730.5	7	9524
thca_tcga_pan_can_atlas_2018	TCGA-EL-A3GZ	139.988	171	7	9524
thca_tcga_pan_can_atlas_2018	TCGA-EL-A3T6	98.2345	548	7	9524
brca_tcga_pan_can_atlas_2018	TCGA-EL-A4K1	34.3887	3419.5	7	9524
kirc_tcga_pan_can_atlas_2018	TCGA-EM-A1CV	48.4926	2224.5	7	9524
ucec_tcga_pan_can_atlas_2018	TCGA-EM-A2OX	19.7258	5683	7	9524
coadread_tcga_pan_can_atlas_2018	TCGA-EM-A2P0	17.5888	6201.5	7	9524
lusc_tcga_pan_can_atlas_2018	TCGA-EM-A2P1	17.4573	6232.5	7	9524
prad_tcga_pan_can_atlas_2018	TCGA-EM-A3AO	44.5146	2504	7	9524
prad_tcga_pan_can_atlas_2018	TCGA-EM-A3FL	47.3748	2303	7	9524
thca_tcga_pan_can_atlas_2018	TCGA-ET-A39O	100.569	518	7	9524
lgg_tcga_pan_can_atlas_2018	TCGA-ET-A3BO	50.3994	2074	7	9524
skcm_tcga_pan_can_atlas_2018	TCGA-FK-A3SG	0.920538	9603	7	9524
coadread_tcga_pan_can_atlas_2018	TCGA-FY-A3I4	17.819	6146.5	7	9524
lusc_tcga_pan_can_atlas_2018	TCGA-HT-A61A	6.37801	8627.5	7	9524
esca_tcga_pan_can_atlas_2018	TCGA-KC-A7FE	11.5725	7758	7	9524
hnsc_tcga_pan_can_atlas_2018	TCGA-KS-A41J	15.682	6630	7	9524
skcm_tcga_pan_can_atlas_2018	TCGA-KS-A4I1	26.6956	4404.5	7	9524
ucs_tcga_pan_can_atlas_2018	TCGA-KS-A4I7	32.449	3643.5	7	9524
lusc_tcga_pan_can_atlas_2018	TCGA-KT-A74X	14.3998	6949	7	9524
kirc_tcga_pan_can_atlas_2018	TCGA-L6-A4ET	21.8299	5231	7	9524
ucec_tcga_pan_can_atlas_2018	TCGA-MK-A4N9	30.2134	3937	7	9524
blca_tcga_pan_can_atlas_2018	TCGA-OR-A5L9	28.6353	4131	7	9524
coadread_tcga_pan_can_atlas_2018	TCGA-OR-A5LA	23.6381	4913.5	7	9524
skcm_tcga_pan_can_atlas_2018	TCGA-P8-A5KD	4.04379	9006	7	9524
lihc_tcga_pan_can_atlas_2018	TCGA-QD-A8IV	12.8875	7362.5	7	9524
meso_tcga_pan_can_atlas_2018	TCGA-QF-A5YT	39.9448	2843	7	9524
brca_tcga_pan_can_atlas_2018	TCGA-QR-A6H5	31.5284	3744.5	7	9524
stad_tcga_pan_can_atlas_2018	TCGA-QR-A6H6	15.5834	6657.5	7	9524
cesc_tcga_pan_can_atlas_2018	TCGA-QR-A702	1.28218	9483	7	9524
prad_tcga_pan_can_atlas_2018	TCGA-QR-A70A	69.665	1218	7	9524
stad_tcga_pan_can_atlas_2018	TCGA-QR-A70D	0.230134	9789.5	7	9524
lusc_tcga_pan_can_atlas_2018	TCGA-QT-A5XM	0.72328	9643	7	9524
ov_tcga_pan_can_atlas_2018	TCGA-S7-A7X1	18.9368	5865.5	7	9524
thca_tcga_pan_can_atlas_2018	TCGA-SP-A6QH	72.4266	1129	7	9524
thca_tcga_pan_can_atlas_2018	TCGA-SR-A6MT	106.75	442	7	9524
brca_tcga_pan_can_atlas_2018	TCGA-V4-A9EV	41.7201	2687.5	7	9524
blca_tcga_pan_can_atlas_2018	TCGA-V4-A9EX	23.9997	4840.5	7	9524
luad_tcga_pan_can_atlas_2018	TCGA-V4-A9F5	6.6739	8585.5	7	9524
kirc_tcga_pan_can_atlas_2018	TCGA-VD-A8K9	46.8159	2343.5	7	9524
stad_tcga_pan_can_atlas_2018	TCGA-VD-AA8N	1.44656	9458.5	7	9524
stad_tcga_pan_can_atlas_2018	TCGA-WB-A80Y	19.5943	5710	7	9524
ov_tcga_pan_can_atlas_2018	TCGA-XM-A8RE	13.8738	7090	7	9524
laml_tcga_pan_can_atlas_2018	TCGA-XU-A92X	77.0293	1009	7	9524
kirp_tcga_pan_can_atlas_2018	TCGA-Z5-AAPL	15.3533	6714	7	9524
hnsc_tcga_pan_can_atlas_2018	TCGA-ZB-A96B	72.6896	1125.5	7	9524
ov_tcga_pan_can_atlas_2018	TCGA-ZB-A96O	34.5202	3405.5	7	9524
gbm_tcga_pan_can_atlas_2018	TCGA-ZM-AA0D	27.8791	4220.5	7	9524
stad_tcga_pan_can_atlas_2018	TCGA-2G-AAF4	76.1088	1029	8	9436.5
pcpg_tcga_pan_can_atlas_2018	TCGA-2G-AAGK	119.045	309	8	9436.5
pcpg_tcga_pan_can_atlas_2018	TCGA-2G-AAGX	181.28	61	8	9436.5
lgg_tcga_pan_can_atlas_2018	TCGA-2G-AAH2	199.231	53	8	9436.5
gbm_tcga_pan_can_atlas_2018	TCGA-4V-A9QU	20.6135	5466	8	9436.5
lihc_tcga_pan_can_atlas_2018	TCGA-57-1586	22.323	5136.5	8	9436.5
hnsc_tcga_pan_can_atlas_2018	TCGA-A2-A1G6	16.4711	6438.5	8	9436.5
luad_tcga_pan_can_atlas_2018	TCGA-A2-A3KD	39.6489	2864	8	9436.5
thca_tcga_pan_can_atlas_2018	TCGA-A2-A3XW	56.2843	1772	8	9436.5
esca_tcga_pan_can_atlas_2018	TCGA-AB-2832	11.9999	7654	8	9436.5
laml_tcga_pan_can_atlas_2018	TCGA-AB-2835	55.0021	1824	8	9436.5
stad_tcga_pan_can_atlas_2018	TCGA-AB-2942	21.0737	5356.5	8	9436.5
lgg_tcga_pan_can_atlas_2018	TCGA-AB-2969	37.0516	3104.5	8	9436.5
hnsc_tcga_pan_can_atlas_2018	TCGA-AB-2990	15.0245	6786	8	9436.5
brca_tcga_pan_can_atlas_2018	TCGA-AB-2991	60.0322	1610	8	9436.5
kich_tcga_pan_can_atlas_2018	TCGA-AB-2992	56.0871	1778	8	9436.5
lgg_tcga_pan_can_atlas_2018	TCGA-AB-2999	57.0405	1731.5	8	9436.5
ucec_tcga_pan_can_atlas_2018	TCGA-AK-3443	46.783	2347.5	8	9436.5
paad_tcga_pan_can_atlas_2018	TCGA-BJ-A28R	42.1475	2658.5	8	9436.5
prad_tcga_pan_can_atlas_2018	TCGA-BJ-A2N9	20.482	5495.5	8	9436.5
coadread_tcga_pan_can_atlas_2018	TCGA-BJ-A45I	15.4519	6684.5	8	9436.5
ucec_tcga_pan_can_atlas_2018	TCGA-BJ-A45K	23.1778	4994.5	8	9436.5
brca_tcga_pan_can_atlas_2018	TCGA-CE-A13K	12.6574	7424.5	8	9436.5
lgg_tcga_pan_can_atlas_2018	TCGA-DB-5278	91.1332	658	8	9436.5
stad_tcga_pan_can_atlas_2018	TCGA-DE-A4M8	18.5423	5962.5	8	9436.5
lusc_tcga_pan_can_atlas_2018	TCGA-DJ-A1QI	14.9587	6812	8	9436.5
ucec_tcga_pan_can_atlas_2018	TCGA-DJ-A2PR	27.4518	4271	8	9436.5
tgct_tcga_pan_can_atlas_2018	TCGA-DJ-A2PU	33.9613	3473	8	9436.5
brca_tcga_pan_can_atlas_2018	TCGA-DJ-A2PV	31.9887	3694	8	9436.5
brca_tcga_pan_can_atlas_2018	TCGA-DJ-A2Q5	37.479	3058.5	8	9436.5
esca_tcga_pan_can_atlas_2018	TCGA-DJ-A3UQ	19.5614	5720	8	9436.5
brca_tcga_pan_can_atlas_2018	TCGA-DJ-A3VD	40.7009	2772	8	9436.5
sarc_tcga_pan_can_atlas_2018	TCGA-DJ-A3VE	18.9697	5854	8	9436.5
luad_tcga_pan_can_atlas_2018	TCGA-DJ-A4UW	26.9257	4375.5	8	9436.5
uvm_tcga_pan_can_atlas_2018	TCGA-E1-A7YY	146.135	150	8	9436.5
ov_tcga_pan_can_atlas_2018	TCGA-EJ-5506	45.4022	2434	8	9436.5
luad_tcga_pan_can_atlas_2018	TCGA-EJ-A46I	21.9614	5207	8	9436.5
blca_tcga_pan_can_atlas_2018	TCGA-EJ-A7NJ	6.47664	8613	8	9436.5
lusc_tcga_pan_can_atlas_2018	TCGA-EJ-A8FP	9.83003	8068.5	8	9436.5
sarc_tcga_pan_can_atlas_2018	TCGA-EJ-A8FU	4.53694	8928.5	8	9436.5
lgg_tcga_pan_can_atlas_2018	TCGA-EL-A3CX	106.618	444	8	9436.5
prad_tcga_pan_can_atlas_2018	TCGA-EL-A3GW	50.2022	2091	8	9436.5
lgg_tcga_pan_can_atlas_2018	TCGA-EL-A3H2	33.501	3511.5	8	9436.5
pcpg_tcga_pan_can_atlas_2018	TCGA-EL-A3H8	150.475	133	8	9436.5
lgg_tcga_pan_can_atlas_2018	TCGA-EL-A3MW	108.656	409.5	8	9436.5
lgg_tcga_pan_can_atlas_2018	TCGA-EL-A3N2	29.6545	4014.5	8	9436.5
sarc_tcga_pan_can_atlas_2018	TCGA-EL-A4JW	34.7174	3390	8	9436.5
prad_tcga_pan_can_atlas_2018	TCGA-EL-A4JX	45.9611	2398.5	8	9436.5
pcpg_tcga_pan_can_atlas_2018	TCGA-EL-A4JZ	61.0185	1563	8	9436.5
ov_tcga_pan_can_atlas_2018	TCGA-EM-A22N	10.6519	7932	8	9436.5
dlbc_tcga_pan_can_atlas_2018	TCGA-EM-A22Q	14.2355	6987	8	9436.5
sarc_tcga_pan_can_atlas_2018	TCGA-EM-A3AN	33.0736	3554	8	9436.5
paad_tcga_pan_can_atlas_2018	TCGA-EM-A3FK	23.7696	4891	8	9436.5
thca_tcga_pan_can_atlas_2018	TCGA-ET-A2N3	83.3416	838	8	9436.5
sarc_tcga_pan_can_atlas_2018	TCGA-ET-A3BN	28.2408	4176	8	9436.5
lgg_tcga_pan_can_atlas_2018	TCGA-ET-A3BX	52.4707	1951.5	8	9436.5
brca_tcga_pan_can_atlas_2018	TCGA-ET-A40T	37.479	3058.5	8	9436.5
ucec_tcga_pan_can_atlas_2018	TCGA-FB-A4P5	5.88487	8721.5	8	9436.5
kirp_tcga_pan_can_atlas_2018	TCGA-FG-8189	22.5203	5100	8	9436.5
blca_tcga_pan_can_atlas_2018	TCGA-FY-A3R6	13.9067	7081.5	8	9436.5
brca_tcga_pan_can_atlas_2018	TCGA-FY-A3R7	16.2738	6484.5	8	9436.5
lgg_tcga_pan_can_atlas_2018	TCGA-G9-7522	35.4407	3301.5	8	9436.5
lusc_tcga_pan_can_atlas_2018	TCGA-HT-7880	5.32597	8800.5	8	9436.5
brca_tcga_pan_can_atlas_2018	TCGA-HZ-8317	12.4273	7511.5	8	9436.5
lihc_tcga_pan_can_atlas_2018	TCGA-HZ-A49H	16.1423	6515	8	9436.5
blca_tcga_pan_can_atlas_2018	TCGA-J8-A3NZ	17.2272	6273	8	9436.5
brca_tcga_pan_can_atlas_2018	TCGA-J8-A3YE	27.8463	4226.5	8	9436.5
ucs_tcga_pan_can_atlas_2018	TCGA-KC-A4BR	44.3502	2516.5	8	9436.5
thca_tcga_pan_can_atlas_2018	TCGA-KS-A41L	113.851	355	8	9436.5
brca_tcga_pan_can_atlas_2018	TCGA-KS-A4I3	43.6927	2556.5	8	9436.5
meso_tcga_pan_can_atlas_2018	TCGA-PR-A5PH	28.0764	4196.5	8	9436.5
coadread_tcga_pan_can_atlas_2018	TCGA-QR-A6H2	9.92866	8054	8	9436.5
ov_tcga_pan_can_atlas_2018	TCGA-QR-A705	10.4218	7972	8	9436.5
blca_tcga_pan_can_atlas_2018	TCGA-QR-A706	4.10954	8995	8	9436.5
thca_tcga_pan_can_atlas_2018	TCGA-QR-A70C	116.185	330	8	9436.5
lihc_tcga_pan_can_atlas_2018	TCGA-QR-A70E	6.31226	8638	8	9436.5
ucs_tcga_pan_can_atlas_2018	TCGA-QR-A70M	33.9941	3469	8	9436.5
esca_tcga_pan_can_atlas_2018	TCGA-QR-A70R	14.2026	6992	8	9436.5
coadread_tcga_pan_can_atlas_2018	TCGA-QT-A5XK	6.93691	8552	8	9436.5
ov_tcga_pan_can_atlas_2018	TCGA-RW-A67W	19.8573	5649.5	8	9436.5
brca_tcga_pan_can_atlas_2018	TCGA-RW-A67Y	7.10129	8508.5	8	9436.5
laml_tcga_pan_can_atlas_2018	TCGA-RW-A689	27.2216	4303.5	8	9436.5
ucec_tcga_pan_can_atlas_2018	TCGA-S6-A8JW	22.9477	5036	8	9436.5
ucec_tcga_pan_can_atlas_2018	TCGA-S7-A7WW	23.2107	4987.5	8	9436.5
thca_tcga_pan_can_atlas_2018	TCGA-SP-A6QC	114.771	345.5	8	9436.5
thym_tcga_pan_can_atlas_2018	TCGA-SP-A6QK	111.254	379	8	9436.5
brca_tcga_pan_can_atlas_2018	TCGA-SR-A6N0	49.6104	2131.5	8	9436.5
blca_tcga_pan_can_atlas_2018	TCGA-TT-A6YJ	4.33968	8960.5	8	9436.5
hnsc_tcga_pan_can_atlas_2018	TCGA-V1-A8MK	16.7012	6395	8	9436.5
brca_tcga_pan_can_atlas_2018	TCGA-V4-A9EF	38.301	2969.5	8	9436.5
sarc_tcga_pan_can_atlas_2018	TCGA-V4-A9ET	44.7776	2482	8	9436.5
hnsc_tcga_pan_can_atlas_2018	TCGA-V4-A9F3	28.7011	4125.5	8	9436.5
stad_tcga_pan_can_atlas_2018	TCGA-VD-AA8S	14.0382	7037	8	9436.5
lgg_tcga_pan_can_atlas_2018	TCGA-VM-A8CH	23.4737	4941.5	8	9436.5
lusc_tcga_pan_can_atlas_2018	TCGA-WB-A80M	4.47118	8937.5	8	9436.5
prad_tcga_pan_can_atlas_2018	TCGA-WB-A817	43.068	2595	8	9436.5
kich_tcga_pan_can_atlas_2018	TCGA-WB-A81R	1.61094	9433.5	8	9436.5
meso_tcga_pan_can_atlas_2018	TCGA-WC-A87W	55.9884	1780	8	9436.5
kirc_tcga_pan_can_atlas_2018	TCGA-WZ-A8D5	25.4463	4592	8	9436.5
pcpg_tcga_pan_can_atlas_2018	TCGA-XE-AAOD	67.6595	1280.5	8	9436.5
prad_tcga_pan_can_atlas_2018	TCGA-XM-A8R8	52.5364	1948	8	9436.5
kich_tcga_pan_can_atlas_2018	TCGA-YZ-A980	61.2158	1553.5	8	9436.5
acc_tcga_pan_can_atlas_2018	TCGA-YZ-A984	45.8954	2403.5	8	9436.5
ucec_tcga_pan_can_atlas_2018	TCGA-ZB-A96P	24.7559	4722.5	8	9436.5
thca_tcga_pan_can_atlas_2018	TCGA-2G-AAF8	128.579	244	9	9332.5
meso_tcga_pan_can_atlas_2018	TCGA-2G-AAH0	180.064	65	9	9332.5
prad_tcga_pan_can_atlas_2018	TCGA-2G-AAHG	59.8021	1618.5	9	9332.5
lgg_tcga_pan_can_atlas_2018	TCGA-2G-AAHP	186.31	57	9	9332.5
meso_tcga_pan_can_atlas_2018	TCGA-2Z-A9JI	51.5172	2000.5	9	9332.5
sarc_tcga_pan_can_atlas_2018	TCGA-5G-A9ZZ	27.4518	4271	9	9332.5
gbm_tcga_pan_can_atlas_2018	TCGA-A2-A0EP	118.453	313	9	9332.5
stad_tcga_pan_can_atlas_2018	TCGA-AB-2812	12.0327	7630	9	9332.5
gbm_tcga_pan_can_atlas_2018	TCGA-AB-2814	26.0381	4494	9	9332.5
skcm_tcga_pan_can_atlas_2018	TCGA-AB-2816	8.05471	8351	9	9332.5
skcm_tcga_pan_can_atlas_2018	TCGA-AB-2879	8.05471	8351	9	9332.5
ucec_tcga_pan_can_atlas_2018	TCGA-AB-2906	18.9697	5854	9	9332.5
paad_tcga_pan_can_atlas_2018	TCGA-AB-2971	26.0381	4494	9	9332.5
blca_tcga_pan_can_atlas_2018	TCGA-AB-3012	62.0377	1514.5	9	9332.5
ucec_tcga_pan_can_atlas_2018	TCGA-AG-3605	0.986291	9579	9	9332.5
brca_tcga_pan_can_atlas_2018	TCGA-BJ-A18Y	51.3857	2008	9	9332.5
paad_tcga_pan_can_atlas_2018	TCGA-BJ-A45H	28.438	4145.5	9	9332.5
gbm_tcga_pan_can_atlas_2018	TCGA-BJ-A45J	21.6326	5263	9	9332.5
hnsc_tcga_pan_can_atlas_2018	TCGA-CE-A3MD	12.7889	7384	9	9332.5
gbm_tcga_pan_can_atlas_2018	TCGA-CH-5746	24.0326	4830.5	9	9332.5
brca_tcga_pan_can_atlas_2018	TCGA-DE-A4M9	18.8381	5893.5	9	9332.5
lihc_tcga_pan_can_atlas_2018	TCGA-DE-A4MA	30.1147	3948	9	9332.5
hnsc_tcga_pan_can_atlas_2018	TCGA-DE-A69J	14.6957	6878	9	9332.5
lihc_tcga_pan_can_atlas_2018	TCGA-DJ-A13V	43.1667	2591.5	9	9332.5
lusc_tcga_pan_can_atlas_2018	TCGA-DJ-A1QM	6.01637	8689	9	9332.5
cesc_tcga_pan_can_atlas_2018	TCGA-DJ-A2QC	39.9448	2843	9	9332.5
ov_tcga_pan_can_atlas_2018	TCGA-DJ-A3V8	21.271	5324	9	9332.5
ucec_tcga_pan_can_atlas_2018	TCGA-DJ-A4V2	3.12325	9152	9	9332.5
prad_tcga_pan_can_atlas_2018	TCGA-DU-A7TG	44.416	2512.5	9	9332.5
thca_tcga_pan_can_atlas_2018	TCGA-E3-A3DY	92.5469	640	9	9332.5
sarc_tcga_pan_can_atlas_2018	TCGA-E8-A3X7	31.2654	3783.5	9	9332.5
gbm_tcga_pan_can_atlas_2018	TCGA-E8-A415	31.0353	3823.5	9	9332.5
lgg_tcga_pan_can_atlas_2018	TCGA-EL-A3T7	41.2927	2724	9	9332.5
prad_tcga_pan_can_atlas_2018	TCGA-EL-A3T8	107.473	425	9	9332.5
lgg_tcga_pan_can_atlas_2018	TCGA-EL-A3ZH	91.1661	657	9	9332.5
prad_tcga_pan_can_atlas_2018	TCGA-EL-A3ZK	51.7803	1989.5	9	9332.5
kirp_tcga_pan_can_atlas_2018	TCGA-EL-A3ZL	62.3007	1503	9	9332.5
prad_tcga_pan_can_atlas_2018	TCGA-EL-A4JV	57.4679	1719	9	9332.5
ov_tcga_pan_can_atlas_2018	TCGA-EL-A4K2	30.5093	3902	9	9332.5
lgg_tcga_pan_can_atlas_2018	TCGA-EL-A4K4	53.3583	1898.5	9	9332.5
brca_tcga_pan_can_atlas_2018	TCGA-EM-A1CW	18.0491	6078.5	9	9332.5
lgg_tcga_pan_can_atlas_2018	TCGA-EM-A1YE	54.0816	1864.5	9	9332.5
kirp_tcga_pan_can_atlas_2018	TCGA-EM-A22I	14.7286	6866.5	9	9332.5
kirp_tcga_pan_can_atlas_2018	TCGA-EM-A3AK	15.682	6630	9	9332.5
laml_tcga_pan_can_atlas_2018	TCGA-EM-A4FF	84.5909	811.5	9	9332.5
hnsc_tcga_pan_can_atlas_2018	TCGA-EM-A4FQ	22.4545	5114	9	9332.5
prad_tcga_pan_can_atlas_2018	TCGA-ET-A25J	77.5553	997.5	9	9332.5
luad_tcga_pan_can_atlas_2018	TCGA-ET-A2MX	88.4045	709	9	9332.5
tgct_tcga_pan_can_atlas_2018	TCGA-ET-A39M	84.8867	805	9	9332.5
stad_tcga_pan_can_atlas_2018	TCGA-ET-A3DV	166.617	92	9	9332.5
kirp_tcga_pan_can_atlas_2018	TCGA-ET-A4KN	33.1722	3542	9	9332.5
kirc_tcga_pan_can_atlas_2018	TCGA-ET-A4KQ	31.3969	3757.5	9	9332.5
prad_tcga_pan_can_atlas_2018	TCGA-EW-A1PG	34.553	3402	9	9332.5
thca_tcga_pan_can_atlas_2018	TCGA-FE-A236	66.7719	1316	9	9332.5
pcpg_tcga_pan_can_atlas_2018	TCGA-FE-A23A	81.8292	875	9	9332.5
kirc_tcga_pan_can_atlas_2018	TCGA-FY-A40M	22.4874	5108.5	9	9332.5
stad_tcga_pan_can_atlas_2018	TCGA-FY-A4B3	14.0382	7037	9	9332.5
lihc_tcga_pan_can_atlas_2018	TCGA-FY-A4B4	21.5998	5270.5	9	9332.5
gbm_tcga_pan_can_atlas_2018	TCGA-G9-6385	27.2874	4293	9	9332.5
lihc_tcga_pan_can_atlas_2018	TCGA-HC-8260	22.5532	5091.5	9	9332.5
esca_tcga_pan_can_atlas_2018	TCGA-HU-A4HB	15.682	6630	9	9332.5
lgg_tcga_pan_can_atlas_2018	TCGA-KS-A4I9	87.3853	730	9	9332.5
ov_tcga_pan_can_atlas_2018	TCGA-MJ-A68J	17.9834	6097	9	9332.5
lgg_tcga_pan_can_atlas_2018	TCGA-MK-A4N6	36.0982	3226.5	9	9332.5
lgg_tcga_pan_can_atlas_2018	TCGA-OR-A5L5	43.2982	2579	9	9332.5
meso_tcga_pan_can_atlas_2018	TCGA-OR-A5LH	78.4101	964.5	9	9332.5
hnsc_tcga_pan_can_atlas_2018	TCGA-QH-A6XA	16.5039	6435	9	9332.5
stad_tcga_pan_can_atlas_2018	TCGA-QR-A6GS	1.2493	9488	9	9332.5
hnsc_tcga_pan_can_atlas_2018	TCGA-QR-A707	13.0848	7288	9	9332.5
lusc_tcga_pan_can_atlas_2018	TCGA-QR-A70Q	4.60269	8917	9	9332.5
gbm_tcga_pan_can_atlas_2018	TCGA-QT-A5XN	25.1833	4638.5	9	9332.5
ucec_tcga_pan_can_atlas_2018	TCGA-RW-A67X	2.926	9199	9	9332.5
stad_tcga_pan_can_atlas_2018	TCGA-RW-A685	0.854785	9618.5	9	9332.5
prad_tcga_pan_can_atlas_2018	TCGA-RW-A68F	44.5146	2504	9	9332.5
ov_tcga_pan_can_atlas_2018	TCGA-RW-A7CZ	13.8738	7090	9	9332.5
esca_tcga_pan_can_atlas_2018	TCGA-RW-A7D0	11.5725	7758	9	9332.5
cesc_tcga_pan_can_atlas_2018	TCGA-SN-A84Y	17.2272	6273	9	9332.5
thca_tcga_pan_can_atlas_2018	TCGA-SR-A6MR	79.1991	945.5	9	9332.5
pcpg_tcga_pan_can_atlas_2018	TCGA-SR-A6MV	121.051	294	9	9332.5
brca_tcga_pan_can_atlas_2018	TCGA-TT-A6YK	37.3475	3072.5	9	9332.5
skcm_tcga_pan_can_atlas_2018	TCGA-V4-A9EH	22.0272	5192.5	9	9332.5
luad_tcga_pan_can_atlas_2018	TCGA-V4-A9EQ	14.9587	6812	9	9332.5
gbm_tcga_pan_can_atlas_2018	TCGA-V4-A9EW	39.8133	2852	9	9332.5
luad_tcga_pan_can_atlas_2018	TCGA-V4-A9F0	31.0682	3817.5	9	9332.5
lgg_tcga_pan_can_atlas_2018	TCGA-V4-A9F1	30.838	3861	9	9332.5
lihc_tcga_pan_can_atlas_2018	TCGA-VD-A8KO	26.1367	4479.5	9	9332.5
lihc_tcga_pan_can_atlas_2018	TCGA-W2-A7HB	19.8573	5649.5	9	9332.5
ov_tcga_pan_can_atlas_2018	TCGA-W2-A7HH	25.6107	4566	9	9332.5
brca_tcga_pan_can_atlas_2018	TCGA-WB-A80O	25.512	4578	9	9332.5
lgg_tcga_pan_can_atlas_2018	TCGA-WB-A814	74.0375	1084	9	9332.5
lgg_tcga_pan_can_atlas_2018	TCGA-WB-A818	42.3447	2647	9	9332.5
lgg_tcga_pan_can_atlas_2018	TCGA-WB-A81M	45.8296	2408	9	9332.5
lgg_tcga_pan_can_atlas_2018	TCGA-WC-A87Y	43.1995	2587.5	9	9332.5
thca_tcga_pan_can_atlas_2018	TCGA-WC-A880	41.3585	2717	9	9332.5
stad_tcga_pan_can_atlas_2018	TCGA-WC-A884	0.394516	9729	9	9332.5
thca_tcga_pan_can_atlas_2018	TCGA-X7-A8M4	125.193	266.5	9	9332.5
ucec_tcga_pan_can_atlas_2018	TCGA-XE-A8H4	18.3779	6000	9	9332.5
brca_tcga_pan_can_atlas_2018	TCGA-XH-A853	40.1091	2817.5	9	9332.5
skcm_tcga_pan_can_atlas_2018	TCGA-XJ-A9DQ	2.99175	9181	9	9332.5
meso_tcga_pan_can_atlas_2018	TCGA-XU-AAXZ	50.531	2066	9	9332.5
thca_tcga_pan_can_atlas_2018	TCGA-XU-AAY1	107.44	426	9	9332.5
stad_tcga_pan_can_atlas_2018	TCGA-XY-A8S3	27.7148	4236.5	9	9332.5
ucec_tcga_pan_can_atlas_2018	TCGA-ZB-A96R	59.3089	1634	9	9332.5
lgg_tcga_pan_can_atlas_2018	TCGA-ZM-AA0B	27.5504	4257.5	9	9332.5
esca_tcga_pan_can_atlas_2018	TCGA-08-0386	18.0162	6087	10	9226
thca_tcga_pan_can_atlas_2018	TCGA-24-1467	105.993	452	10	9226
ucec_tcga_pan_can_atlas_2018	TCGA-2G-AAFN	25.4134	4599	10	9226
brca_tcga_pan_can_atlas_2018	TCGA-2G-AAG6	73.3471	1106	10	9226
pcpg_tcga_pan_can_atlas_2018	TCGA-2G-AAGI	103.133	483	10	9226
laml_tcga_pan_can_atlas_2018	TCGA-2G-AAGY	175.198	70	10	9226
thca_tcga_pan_can_atlas_2018	TCGA-2G-AAGZ	172.042	80	10	9226
stad_tcga_pan_can_atlas_2018	TCGA-2G-AAHC	182.102	60	10	9226
dlbc_tcga_pan_can_atlas_2018	TCGA-2X-A9D5	14.3012	6969.5	10	9226
paad_tcga_pan_can_atlas_2018	TCGA-3A-A9IR	50.6953	2057.5	10	9226
thca_tcga_pan_can_atlas_2018	TCGA-3G-AB0O	68.5801	1247.5	10	9226
hnsc_tcga_pan_can_atlas_2018	TCGA-4V-A9QS	25.4463	4592	10	9226
esca_tcga_pan_can_atlas_2018	TCGA-AB-2818	9.96153	8046.5	10	9226
cesc_tcga_pan_can_atlas_2018	TCGA-AB-2836	17.03	6321.5	10	9226
luad_tcga_pan_can_atlas_2018	TCGA-AB-2848	14.9587	6812	10	9226
blca_tcga_pan_can_atlas_2018	TCGA-AB-2873	8.97524	8213.5	10	9226
coadread_tcga_pan_can_atlas_2018	TCGA-AB-2965	11.0136	7872	10	9226
paad_tcga_pan_can_atlas_2018	TCGA-AB-2967	34.027	3463.5	10	9226
brca_tcga_pan_can_atlas_2018	TCGA-AB-2984	38.0379	3002.5	10	9226
lgg_tcga_pan_can_atlas_2018	TCGA-AB-3001	51.9775	1980.5	10	9226
coadread_tcga_pan_can_atlas_2018	TCGA-AC-A2FB	40.5694	2779.5	10	9226
laml_tcga_pan_can_atlas_2018	TCGA-AR-A2LQ	40.5365	2782.5	10	9226
kirp_tcga_pan_can_atlas_2018	TCGA-BJ-A0ZA	18.871	5882.5	10	9226
ucec_tcga_pan_can_atlas_2018	TCGA-BJ-A45F	3.45202	9107	10	9226
lihc_tcga_pan_can_atlas_2018	TCGA-BJ-A45G	23.8354	4877.5	10	9226
brca_tcga_pan_can_atlas_2018	TCGA-BP-4177	54.9035	1828	10	9226
esca_tcga_pan_can_atlas_2018	TCGA-CE-A3ME	12.4601	7495.5	10	9226
skcm_tcga_pan_can_atlas_2018	TCGA-CE-A481	11.3752	7798.5	10	9226
hnsc_tcga_pan_can_atlas_2018	TCGA-D8-A27E	17.4245	6240.5	10	9226
brca_tcga_pan_can_atlas_2018	TCGA-DB-A64U	27.8134	4230.5	10	9226
gbm_tcga_pan_can_atlas_2018	TCGA-DE-A2OL	37.6434	3042.5	10	9226
coadread_tcga_pan_can_atlas_2018	TCGA-DJ-A13R	18.5751	5955.5	10	9226
sarc_tcga_pan_can_atlas_2018	TCGA-DJ-A1QD	48.0652	2250	10	9226
ov_tcga_pan_can_atlas_2018	TCGA-DJ-A2Q2	43.9557	2540	10	9226
hnsc_tcga_pan_can_atlas_2018	TCGA-DJ-A2Q7	35.1119	3341.5	10	9226
hnsc_tcga_pan_can_atlas_2018	TCGA-DJ-A3UP	16.4053	6452	10	9226
ucec_tcga_pan_can_atlas_2018	TCGA-DJ-A3UT	36.3284	3197.5	10	9226
ucec_tcga_pan_can_atlas_2018	TCGA-DJ-A3VB	22.9148	5041	10	9226
coadread_tcga_pan_can_atlas_2018	TCGA-E8-A436	14.9587	6812	10	9226
ov_tcga_pan_can_atlas_2018	TCGA-EB-A4OZ	20.3833	5514.5	10	9226
stad_tcga_pan_can_atlas_2018	TCGA-EJ-A6RA	11.6054	7751	10	9226
coadread_tcga_pan_can_atlas_2018	TCGA-EL-A3GO	64.865	1399.5	10	9226
uvm_tcga_pan_can_atlas_2018	TCGA-EL-A3GS	65.3911	1383	10	9226
kich_tcga_pan_can_atlas_2018	TCGA-EL-A3ZQ	61.2158	1553.5	10	9226
coadread_tcga_pan_can_atlas_2018	TCGA-EL-A3ZR	60.1637	1604	10	9226
gbm_tcga_pan_can_atlas_2018	TCGA-EL-A4K0	31.0353	3823.5	10	9226
thca_tcga_pan_can_atlas_2018	TCGA-EM-A1YC	78.6074	962	10	9226
lihc_tcga_pan_can_atlas_2018	TCGA-EM-A2CR	13.6437	7141	10	9226
lusc_tcga_pan_can_atlas_2018	TCGA-EM-A2P3	14.5971	6897	10	9226
cesc_tcga_pan_can_atlas_2018	TCGA-EM-A3AL	14.1368	7007.5	10	9226
cesc_tcga_pan_can_atlas_2018	TCGA-EM-A3AQ	29.7202	4010	10	9226
coadread_tcga_pan_can_atlas_2018	TCGA-EM-A3O6	15.0574	6772	10	9226
blca_tcga_pan_can_atlas_2018	TCGA-EM-A3O7	7.33143	8478.5	10	9226
brca_tcga_pan_can_atlas_2018	TCGA-ET-A2N0	52.6022	1944.5	10	9226
skcm_tcga_pan_can_atlas_2018	TCGA-ET-A39I	33.238	3533.5	10	9226
thca_tcga_pan_can_atlas_2018	TCGA-ET-A39N	123.319	276	10	9226
kirc_tcga_pan_can_atlas_2018	TCGA-FE-A233	24.6901	4731.5	10	9226
sarc_tcga_pan_can_atlas_2018	TCGA-FY-A3NM	29.0956	4068	10	9226
esca_tcga_pan_can_atlas_2018	TCGA-G7-A8LC	23.0792	5006.5	10	9226
gbm_tcga_pan_can_atlas_2018	TCGA-H2-A422	18.608	5948	10	9226
brca_tcga_pan_can_atlas_2018	TCGA-HT-7856	39.09	2903.5	10	9226
lgg_tcga_pan_can_atlas_2018	TCGA-HT-7881	35.4736	3296.5	10	9226
prad_tcga_pan_can_atlas_2018	TCGA-HW-7486	56.5802	1758	10	9226
coadread_tcga_pan_can_atlas_2018	TCGA-HZ-8003	19.5943	5710	10	9226
hnsc_tcga_pan_can_atlas_2018	TCGA-IG-A7DP	14.8601	6839.5	10	9226
stad_tcga_pan_can_atlas_2018	TCGA-J8-A3O2	11.2437	7828.5	10	9226
skcm_tcga_pan_can_atlas_2018	TCGA-J8-A4HW	2.59723	9258.5	10	9226
thca_tcga_pan_can_atlas_2018	TCGA-KO-8405	100.47	520	10	9226
ov_tcga_pan_can_atlas_2018	TCGA-KS-A41F	143.571	157	10	9226
kirc_tcga_pan_can_atlas_2018	TCGA-KS-A41I	15.9779	6552.5	10	9226
blca_tcga_pan_can_atlas_2018	TCGA-L4-A4E6	14.3012	6969.5	10	9226
ucec_tcga_pan_can_atlas_2018	TCGA-OL-A5RY	24.723	4727	10	9226
thca_tcga_pan_can_atlas_2018	TCGA-OR-A5J3	68.7445	1239.5	10	9226
brca_tcga_pan_can_atlas_2018	TCGA-OR-A5KQ	88.01	721	10	9226
thca_tcga_pan_can_atlas_2018	TCGA-P4-A5ED	92.5798	638	10	9226
lihc_tcga_pan_can_atlas_2018	TCGA-PA-A5YG	24.8545	4706	10	9226
blca_tcga_pan_can_atlas_2018	TCGA-QR-A70T	8.77799	8245	10	9226
ucec_tcga_pan_can_atlas_2018	TCGA-QT-A69Q	0.789032	9628	10	9226
uvm_tcga_pan_can_atlas_2018	TCGA-RM-A68T	77.9827	980.5	10	9226
brca_tcga_pan_can_atlas_2018	TCGA-RW-A684	1.05204	9529	10	9226
kirp_tcga_pan_can_atlas_2018	TCGA-RW-A686	19.2984	5773.5	10	9226
blca_tcga_pan_can_atlas_2018	TCGA-RW-A68C	6.27938	8643.5	10	9226
thca_tcga_pan_can_atlas_2018	TCGA-RW-A68D	72.7882	1123	10	9226
cesc_tcga_pan_can_atlas_2018	TCGA-RX-A8JQ	20.0875	5583	10	9226
ov_tcga_pan_can_atlas_2018	TCGA-S7-A7WQ	26.9586	4367.5	10	9226
thca_tcga_pan_can_atlas_2018	TCGA-S9-A6WE	135.22	191	10	9226
ucec_tcga_pan_can_atlas_2018	TCGA-S9-A7J2	2.03833	9345.5	10	9226
tgct_tcga_pan_can_atlas_2018	TCGA-SR-A6MU	110.53	386	10	9226
paad_tcga_pan_can_atlas_2018	TCGA-TM-A84R	18.608	5948	10	9226
hnsc_tcga_pan_can_atlas_2018	TCGA-V1-A8ML	14.7286	6866.5	10	9226
sarc_tcga_pan_can_atlas_2018	TCGA-V4-A9E8	26.5641	4418	10	9226
luad_tcga_pan_can_atlas_2018	TCGA-VD-A8KN	2.23559	9310.5	10	9226
luad_tcga_pan_can_atlas_2018	TCGA-VD-AA8T	1.61094	9433.5	10	9226
gbm_tcga_pan_can_atlas_2018	TCGA-VF-A8AD	33.0736	3554	10	9226
brca_tcga_pan_can_atlas_2018	TCGA-VF-A8AE	23.9011	4864.5	10	9226
ov_tcga_pan_can_atlas_2018	TCGA-W2-A7H7	17.1615	6290	10	9226
ucec_tcga_pan_can_atlas_2018	TCGA-WB-A80N	4.73419	8895	10	9226
prad_tcga_pan_can_atlas_2018	TCGA-WB-A81G	38.7612	2931.5	10	9226
kirp_tcga_pan_can_atlas_2018	TCGA-WB-A81I	22.323	5136.5	10	9226
ov_tcga_pan_can_atlas_2018	TCGA-WB-A81J	24.3614	4778	10	9226
paad_tcga_pan_can_atlas_2018	TCGA-WB-A81V	71.0458	1181.5	10	9226
lusc_tcga_pan_can_atlas_2018	TCGA-WC-A883	7.9232	8393	10	9226
prad_tcga_pan_can_atlas_2018	TCGA-X7-A8DC	59.1117	1643	10	9226
coadread_tcga_pan_can_atlas_2018	TCGA-X7-A8DI	23.1778	4994.5	10	9226
ov_tcga_pan_can_atlas_2018	TCGA-XN-A8T5	23.671	4908	10	9226
pcpg_tcga_pan_can_atlas_2018	TCGA-XU-AAXX	89.4566	691.5	10	9226
stad_tcga_pan_can_atlas_2018	TCGA-XY-A9T9	9.23825	8160	10	9226
lgg_tcga_pan_can_atlas_2018	TCGA-YU-A90P	68.0212	1268.5	10	9226
ucec_tcga_pan_can_atlas_2018	TCGA-ZC-AAAH	16.3395	6465.5	10	9226
prad_tcga_pan_can_atlas_2018	TCGA-09-1664	74.9252	1060.5	11	9127
laml_tcga_pan_can_atlas_2018	TCGA-2G-AAGS	158.333	110	11	9127
prad_tcga_pan_can_atlas_2018	TCGA-2G-AAKD	208.436	46	11	9127
kirc_tcga_pan_can_atlas_2018	TCGA-2J-AABV	21.4354	5292.5	11	9127
lusc_tcga_pan_can_atlas_2018	TCGA-38-A44F	4.37255	8954	11	9127
ucec_tcga_pan_can_atlas_2018	TCGA-4V-A9QN	31.8901	3705	11	9127
kirc_tcga_pan_can_atlas_2018	TCGA-5V-A9RR	27.1887	4309	11	9127
sarc_tcga_pan_can_atlas_2018	TCGA-A2-A0YI	49.4789	2143	11	9127
ucec_tcga_pan_can_atlas_2018	TCGA-AA-3517	38.9914	2913	11	9127
esca_tcga_pan_can_atlas_2018	TCGA-AB-2802	11.9999	7654	11	9127
ucec_tcga_pan_can_atlas_2018	TCGA-AB-2811	7.98895	8372	11	9127
dlbc_tcga_pan_can_atlas_2018	TCGA-AB-2888	10.9807	7879.5	11	9127
cesc_tcga_pan_can_atlas_2018	TCGA-AB-2957	20.0217	5600	11	9127
lusc_tcga_pan_can_atlas_2018	TCGA-AB-2989	11.9999	7654	11	9127
gbm_tcga_pan_can_atlas_2018	TCGA-AG-3574	36.0325	3235.5	11	9127
ucec_tcga_pan_can_atlas_2018	TCGA-AN-A0XT	0.328764	9752	11	9127
lgg_tcga_pan_can_atlas_2018	TCGA-AR-A2LM	63.6157	1447.5	11	9127
thym_tcga_pan_can_atlas_2018	TCGA-BH-A0C3	89.062	699	11	9127
hnsc_tcga_pan_can_atlas_2018	TCGA-BJ-A0ZG	25.4792	4585	11	9127
ucs_tcga_pan_can_atlas_2018	TCGA-BJ-A192	44.3502	2516.5	11	9127
ov_tcga_pan_can_atlas_2018	TCGA-BJ-A3F0	13.9396	7071.5	11	9127
thym_tcga_pan_can_atlas_2018	TCGA-BP-4760	77.6211	993.5	11	9127
lihc_tcga_pan_can_atlas_2018	TCGA-BQ-7055	26.2682	4460	11	9127
prad_tcga_pan_can_atlas_2018	TCGA-BR-6803	31.1997	3799	11	9127
tgct_tcga_pan_can_atlas_2018	TCGA-CV-A45T	159.648	107	11	9127
sarc_tcga_pan_can_atlas_2018	TCGA-DB-5273	81.9607	868.5	11	9127
gbm_tcga_pan_can_atlas_2018	TCGA-DE-A3KN	27.3202	4289	11	9127
lgg_tcga_pan_can_atlas_2018	TCGA-DJ-A13U	52.2734	1961.5	11	9127
luad_tcga_pan_can_atlas_2018	TCGA-DJ-A13X	8.31772	8314.5	11	9127
prad_tcga_pan_can_atlas_2018	TCGA-DJ-A2PT	38.827	2927.5	11	9127
kirp_tcga_pan_can_atlas_2018	TCGA-DJ-A3UO	31.4627	3751.5	11	9127
lusc_tcga_pan_can_atlas_2018	TCGA-DV-A4VZ	11.9999	7654	11	9127
thym_tcga_pan_can_atlas_2018	TCGA-DX-A3UB	73.8732	1089.5	11	9127
prad_tcga_pan_can_atlas_2018	TCGA-E3-A3E3	52.4378	1953.5	11	9127
brca_tcga_pan_can_atlas_2018	TCGA-E3-A3E5	39.9448	2843	11	9127
gbm_tcga_pan_can_atlas_2018	TCGA-EJ-5502	38.4982	2954	11	9127
brca_tcga_pan_can_atlas_2018	TCGA-EJ-7793	3.7479	9058.5	11	9127
coadread_tcga_pan_can_atlas_2018	TCGA-EJ-A46D	20.5806	5473	11	9127
pcpg_tcga_pan_can_atlas_2018	TCGA-EL-A3GX	147.746	145	11	9127
lgg_tcga_pan_can_atlas_2018	TCGA-EL-A3H4	49.709	2127.5	11	9127
kirc_tcga_pan_can_atlas_2018	TCGA-EM-A1YA	19.7916	5666.5	11	9127
blca_tcga_pan_can_atlas_2018	TCGA-EM-A3AP	8.35059	8306.5	11	9127
coadread_tcga_pan_can_atlas_2018	TCGA-EM-A3FP	17.3916	6245	11	9127
stad_tcga_pan_can_atlas_2018	TCGA-EM-A3O9	9.23825	8160	11	9127
meso_tcga_pan_can_atlas_2018	TCGA-EM-A3SU	29.9504	3977.5	11	9127
ucec_tcga_pan_can_atlas_2018	TCGA-EM-A4FN	26.3668	4447.5	11	9127
lgg_tcga_pan_can_atlas_2018	TCGA-ET-A25G	81.9279	871	11	9127
kich_tcga_pan_can_atlas_2018	TCGA-ET-A25R	63.4514	1458	11	9127
tgct_tcga_pan_can_atlas_2018	TCGA-ET-A2N5	80.8758	899.5	11	9127
prad_tcga_pan_can_atlas_2018	TCGA-ET-A40P	43.9886	2537	11	9127
chol_tcga_pan_can_atlas_2018	TCGA-EW-A1OX	29.9504	3977.5	11	9127
gbm_tcga_pan_can_atlas_2018	TCGA-FE-A231	31.5942	3738.5	11	9127
brca_tcga_pan_can_atlas_2018	TCGA-HT-7602	29.8517	3995.5	11	9127
stad_tcga_pan_can_atlas_2018	TCGA-HT-8010	1.64382	9427.5	11	9127
lihc_tcga_pan_can_atlas_2018	TCGA-J8-A3O0	43.1667	2591.5	11	9127
pcpg_tcga_pan_can_atlas_2018	TCGA-KL-8334	96.9524	566.5	11	9127
brca_tcga_pan_can_atlas_2018	TCGA-KS-A4I5	18.6409	5936.5	11	9127
prad_tcga_pan_can_atlas_2018	TCGA-KS-A4ID	33.238	3533.5	11	9127
prad_tcga_pan_can_atlas_2018	TCGA-OL-A5RV	34.9147	3371.5	11	9127
tgct_tcga_pan_can_atlas_2018	TCGA-OR-A5JL	67.5938	1283.5	11	9127
laml_tcga_pan_can_atlas_2018	TCGA-OR-A5LN	76.9964	1010.5	11	9127
ov_tcga_pan_can_atlas_2018	TCGA-OR-A5LS	36.0325	3235.5	11	9127
kirc_tcga_pan_can_atlas_2018	TCGA-P8-A5KC	29.0298	4078	11	9127
kirc_tcga_pan_can_atlas_2018	TCGA-QR-A6GO	35.0133	3355.5	11	9127
hnsc_tcga_pan_can_atlas_2018	TCGA-QR-A70H	26.8271	4387.5	11	9127
ucec_tcga_pan_can_atlas_2018	TCGA-QR-A70J	13.1177	7280.5	11	9127
stad_tcga_pan_can_atlas_2018	TCGA-QR-A7IP	17.9505	6110.5	11	9127
thca_tcga_pan_can_atlas_2018	TCGA-RW-A67V	86.8922	747	11	9127
skcm_tcga_pan_can_atlas_2018	TCGA-RW-A688	1.21643	9493	11	9127
brca_tcga_pan_can_atlas_2018	TCGA-RY-A840	28.0764	4196.5	11	9127
luad_tcga_pan_can_atlas_2018	TCGA-SP-A6QJ	15.5176	6669	11	9127
thca_tcga_pan_can_atlas_2018	TCGA-V4-A9E5	82.158	864.5	11	9127
thym_tcga_pan_can_atlas_2018	TCGA-V4-A9E9	40.9639	2751	11	9127
brca_tcga_pan_can_atlas_2018	TCGA-V4-A9EA	44.3173	2519.5	11	9127
luad_tcga_pan_can_atlas_2018	TCGA-V4-A9EU	23.3093	4969.5	11	9127
brca_tcga_pan_can_atlas_2018	TCGA-VD-A8KJ	37.8078	3025	11	9127
luad_tcga_pan_can_atlas_2018	TCGA-VQ-A8PQ	15.6491	6641	11	9127
cesc_tcga_pan_can_atlas_2018	TCGA-WB-A816	41.2269	2727.5	11	9127
brca_tcga_pan_can_atlas_2018	TCGA-WB-A81H	63.9774	1434	11	9127
esca_tcga_pan_can_atlas_2018	TCGA-WB-A81S	23.7696	4891	11	9127
kirc_tcga_pan_can_atlas_2018	TCGA-WC-A882	36.5585	3167	11	9127
esca_tcga_pan_can_atlas_2018	TCGA-WC-AA9A	14.893	6834.5	11	9127
gbm_tcga_pan_can_atlas_2018	TCGA-X7-A8DE	32.2517	3662	11	9127
brca_tcga_pan_can_atlas_2018	TCGA-X7-A8M6	150.409	134	11	9127
thca_tcga_pan_can_atlas_2018	TCGA-XE-AANJ	65.9828	1356	11	9127
acc_tcga_pan_can_atlas_2018	TCGA-XE-AANV	55.9227	1782.5	11	9127
lgg_tcga_pan_can_atlas_2018	TCGA-XM-A8R9	48.92	2186	11	9127
brca_tcga_pan_can_atlas_2018	TCGA-XM-A8RD	50.8268	2048.5	11	9127
tgct_tcga_pan_can_atlas_2018	TCGA-XU-A932	70.6513	1189	11	9127
skcm_tcga_pan_can_atlas_2018	TCGA-04-1353	0.526022	9689	12	9028
lgg_tcga_pan_can_atlas_2018	TCGA-24-2038	44.5146	2504	12	9028
kirp_tcga_pan_can_atlas_2018	TCGA-2G-AAFO	22.5203	5100	12	9028
prad_tcga_pan_can_atlas_2018	TCGA-2G-AAG3	52.372	1956	12	9028
lgg_tcga_pan_can_atlas_2018	TCGA-2G-AAGF	89.8839	684	12	9028
brca_tcga_pan_can_atlas_2018	TCGA-2G-AAHT	17.819	6146.5	12	9028
coadread_tcga_pan_can_atlas_2018	TCGA-2X-A9D6	19.9559	5628.5	12	9028
uvm_tcga_pan_can_atlas_2018	TCGA-3A-A9IJ	60.9528	1568.5	12	9028
ucec_tcga_pan_can_atlas_2018	TCGA-3G-AB14	25.4792	4585	12	9028
hnsc_tcga_pan_can_atlas_2018	TCGA-4K-AA1G	14.3341	6961	12	9028
kirc_tcga_pan_can_atlas_2018	TCGA-4K-AAAL	15.8793	6583.5	12	9028
laml_tcga_pan_can_atlas_2018	TCGA-4V-A9QL	62.7281	1493	12	9028
sarc_tcga_pan_can_atlas_2018	TCGA-4V-A9QM	41.1941	2729.5	12	9028
gbm_tcga_pan_can_atlas_2018	TCGA-4X-A9F9	21.9943	5201	12	9028
brca_tcga_pan_can_atlas_2018	TCGA-4Z-AA7N	44.942	2462.5	12	9028
lihc_tcga_pan_can_atlas_2018	TCGA-AB-2858	18.9697	5854	12	9028
brca_tcga_pan_can_atlas_2018	TCGA-AB-2869	7.98895	8372	12	9028
ov_tcga_pan_can_atlas_2018	TCGA-AB-2881	12.9204	7351.5	12	9028
blca_tcga_pan_can_atlas_2018	TCGA-AB-2897	7.98895	8372	12	9028
skcm_tcga_pan_can_atlas_2018	TCGA-AB-2936	1.9397	9382	12	9028
kirp_tcga_pan_can_atlas_2018	TCGA-AB-2966	28.0764	4196.5	12	9028
coadread_tcga_pan_can_atlas_2018	TCGA-AB-2968	15.0574	6772	12	9028
stad_tcga_pan_can_atlas_2018	TCGA-AB-2983	11.0136	7872	12	9028
esca_tcga_pan_can_atlas_2018	TCGA-AB-2986	6.96979	8542	12	9028
hnsc_tcga_pan_can_atlas_2018	TCGA-AB-2993	25.0189	4675.5	12	9028
lgg_tcga_pan_can_atlas_2018	TCGA-AB-2996	51.9775	1980.5	12	9028
lihc_tcga_pan_can_atlas_2018	TCGA-AF-2692	13.5451	7172	12	9028
ucec_tcga_pan_can_atlas_2018	TCGA-AG-3594	2.00546	9363.5	12	9028
luad_tcga_pan_can_atlas_2018	TCGA-AH-6547	2.4986	9275.5	12	9028
uvm_tcga_pan_can_atlas_2018	TCGA-BH-A0BS	85.873	777	12	9028
lgg_tcga_pan_can_atlas_2018	TCGA-BH-A8G0	21.7641	5239	12	9028
lihc_tcga_pan_can_atlas_2018	TCGA-BJ-A45D	10.8821	7891.5	12	9028
prad_tcga_pan_can_atlas_2018	TCGA-DB-A64S	27.4518	4271	12	9028
thym_tcga_pan_can_atlas_2018	TCGA-DE-A0Y3	50.1693	2092.5	12	9028
paad_tcga_pan_can_atlas_2018	TCGA-DE-A4MC	30.0161	3963.5	12	9028
stad_tcga_pan_can_atlas_2018	TCGA-DJ-A1QQ	17.556	6207	12	9028
brca_tcga_pan_can_atlas_2018	TCGA-DJ-A2QA	33.5339	3509.5	12	9028
prad_tcga_pan_can_atlas_2018	TCGA-DJ-A4UR	34.7832	3387	12	9028
gbm_tcga_pan_can_atlas_2018	TCGA-DU-8163	20.6792	5456	12	9028
brca_tcga_pan_can_atlas_2018	TCGA-DX-A23V	66.8705	1309	12	9028
lusc_tcga_pan_can_atlas_2018	TCGA-E3-A3E1	80.5142	911.5	12	9028
brca_tcga_pan_can_atlas_2018	TCGA-E8-A433	31.2654	3783.5	12	9028
laml_tcga_pan_can_atlas_2018	TCGA-EJ-5515	60.2295	1600.5	12	9028
thca_tcga_pan_can_atlas_2018	TCGA-EL-A3GR	115.1	340	12	9028
thca_tcga_pan_can_atlas_2018	TCGA-EL-A3GY	101.128	511	12	9028
thca_tcga_pan_can_atlas_2018	TCGA-EL-A3ZT	59.4404	1629	12	9028
brca_tcga_pan_can_atlas_2018	TCGA-EL-A4KD	43.594	2562	12	9028
luad_tcga_pan_can_atlas_2018	TCGA-EM-A2CO	6.04925	8680	12	9028
brca_tcga_pan_can_atlas_2018	TCGA-EM-A2OW	40.3393	2800.5	12	9028
stad_tcga_pan_can_atlas_2018	TCGA-EM-A3OA	27.0244	4350.5	12	9028
prad_tcga_pan_can_atlas_2018	TCGA-ET-A25I	81.6977	882	12	9028
thym_tcga_pan_can_atlas_2018	TCGA-ET-A3DR	80.5799	908	12	9028
brca_tcga_pan_can_atlas_2018	TCGA-ET-A3DU	62.8267	1488.5	12	9028
thca_tcga_pan_can_atlas_2018	TCGA-ET-A40Q	46.257	2379	12	9028
lusc_tcga_pan_can_atlas_2018	TCGA-FE-A235	117.401	322.5	12	9028
lgg_tcga_pan_can_atlas_2018	TCGA-FK-A3SH	48.0981	2248	12	9028
stad_tcga_pan_can_atlas_2018	TCGA-FY-A2QD	1.2493	9488	12	9028
blca_tcga_pan_can_atlas_2018	TCGA-FY-A3I5	7.82457	8404.5	12	9028
ov_tcga_pan_can_atlas_2018	TCGA-FY-A3NP	16.1423	6515	12	9028
skcm_tcga_pan_can_atlas_2018	TCGA-FY-A76V	1.67669	9423	12	9028
lgg_tcga_pan_can_atlas_2018	TCGA-G9-7523	28.175	4183	12	9028
esca_tcga_pan_can_atlas_2018	TCGA-H2-A3RH	12.4601	7495.5	12	9028
brca_tcga_pan_can_atlas_2018	TCGA-HT-7681	44.679	2489	12	9028
stad_tcga_pan_can_atlas_2018	TCGA-HT-7877	0.131505	9827.5	12	9028
cesc_tcga_pan_can_atlas_2018	TCGA-HT-A74L	11.0465	7863	12	9028
ov_tcga_pan_can_atlas_2018	TCGA-HZ-8002	12.0327	7630	12	9028
blca_tcga_pan_can_atlas_2018	TCGA-IB-8126	15.1889	6748	12	9028
gbm_tcga_pan_can_atlas_2018	TCGA-IM-A4EB	25.6436	4562.5	12	9028
ucs_tcga_pan_can_atlas_2018	TCGA-J4-A6G1	25.2819	4621	12	9028
ucs_tcga_pan_can_atlas_2018	TCGA-J4-A6M7	16.8327	6364.5	12	9028
luad_tcga_pan_can_atlas_2018	TCGA-J8-A42S	2.46573	9281.5	12	9028
kirc_tcga_pan_can_atlas_2018	TCGA-KM-8439	23.2765	4977	12	9028
uvm_tcga_pan_can_atlas_2018	TCGA-KO-8406	103.396	478.5	12	9028
pcpg_tcga_pan_can_atlas_2018	TCGA-KO-8409	104.547	466	12	9028
cesc_tcga_pan_can_atlas_2018	TCGA-MO-A47P	11.5725	7758	12	9028
brca_tcga_pan_can_atlas_2018	TCGA-OR-A5JI	76.6348	1017.5	12	9028
sarc_tcga_pan_can_atlas_2018	TCGA-OR-A5LR	28.0435	4202.5	12	9028
esca_tcga_pan_can_atlas_2018	TCGA-P5-A72X	13.2492	7251	12	9028
paad_tcga_pan_can_atlas_2018	TCGA-QR-A6GR	23.1121	5002.5	12	9028
ov_tcga_pan_can_atlas_2018	TCGA-QR-A6GX	19.0354	5827	12	9028
kirc_tcga_pan_can_atlas_2018	TCGA-QR-A6H4	87.484	727	12	9028
lusc_tcga_pan_can_atlas_2018	TCGA-QR-A70G	2.33422	9297	12	9028
luad_tcga_pan_can_atlas_2018	TCGA-S7-A7WL	31.5942	3738.5	12	9028
kirp_tcga_pan_can_atlas_2018	TCGA-S7-A7X2	24.197	4810	12	9028
kirc_tcga_pan_can_atlas_2018	TCGA-SI-AA8C	19.6272	5702	12	9028
hnsc_tcga_pan_can_atlas_2018	TCGA-SN-A6IS	16.3067	6474.5	12	9028
stad_tcga_pan_can_atlas_2018	TCGA-SN-A84W	9.63277	8095	12	9028
thca_tcga_pan_can_atlas_2018	TCGA-V1-A8WN	30.3777	3917.5	12	9028
brca_tcga_pan_can_atlas_2018	TCGA-V4-A9ES	49.6762	2129.5	12	9028
esca_tcga_pan_can_atlas_2018	TCGA-VD-A8KM	0.131505	9827.5	12	9028
coadread_tcga_pan_can_atlas_2018	TCGA-VD-AA8R	0.197258	9805	12	9028
paad_tcga_pan_can_atlas_2018	TCGA-VF-A8AC	35.6051	3284	12	9028
ov_tcga_pan_can_atlas_2018	TCGA-VN-A88I	8.84374	8238	12	9028
prad_tcga_pan_can_atlas_2018	TCGA-WB-A80K	41.2598	2726	12	9028
thym_tcga_pan_can_atlas_2018	TCGA-WC-A87T	85.4785	789	12	9028
hnsc_tcga_pan_can_atlas_2018	TCGA-WC-A881	35.0133	3355.5	12	9028
thca_tcga_pan_can_atlas_2018	TCGA-X7-A8D6	138.903	178	12	9028
stad_tcga_pan_can_atlas_2018	TCGA-XE-AANR	0.460269	9708.5	12	9028
brca_tcga_pan_can_atlas_2018	TCGA-XE-AAO3	93.9277	616	12	9028
lihc_tcga_pan_can_atlas_2018	TCGA-XE-AAOB	16.8656	6355.5	12	9028
luad_tcga_pan_can_atlas_2018	TCGA-XE-AAOL	0.427393	9719	12	9028
sarc_tcga_pan_can_atlas_2018	TCGA-XR-A8TE	30.4106	3914.5	12	9028
thca_tcga_pan_can_atlas_2018	TCGA-XU-A92Y	114.673	347	12	9028
hnsc_tcga_pan_can_atlas_2018	TCGA-XU-A931	52.8981	1933	12	9028
ov_tcga_pan_can_atlas_2018	TCGA-YU-A912	28.4709	4143	12	9028
brca_tcga_pan_can_atlas_2018	TCGA-YU-AA4L	51.7145	1992.5	12	9028
paad_tcga_pan_can_atlas_2018	TCGA-YU-AA61	28.4052	4150	12	9028
skcm_tcga_pan_can_atlas_2018	TCGA-ZB-A96G	52.7994	1936	12	9028
kirc_tcga_pan_can_atlas_2018	TCGA-ZM-AA0N	20.8436	5424.5	12	9028
kirp_tcga_pan_can_atlas_2018	TCGA-13-0911	44.5475	2499	13	8927.5
kirc_tcga_pan_can_atlas_2018	TCGA-2G-AAEW	20.3176	5529	13	8927.5
thca_tcga_pan_can_atlas_2018	TCGA-2G-AAH4	204.162	49	13	8927.5
lihc_tcga_pan_can_atlas_2018	TCGA-2J-AAB9	20.6135	5466	13	8927.5
brca_tcga_pan_can_atlas_2018	TCGA-3A-A9I7	43.4954	2567	13	8927.5
pcpg_tcga_pan_can_atlas_2018	TCGA-3G-AB0T	81.7964	877.5	13	8927.5
cesc_tcga_pan_can_atlas_2018	TCGA-4V-A9QW	20.7121	5449	13	8927.5
lgg_tcga_pan_can_atlas_2018	TCGA-4X-A9FC	68.1198	1266	13	8927.5
prad_tcga_pan_can_atlas_2018	TCGA-60-2706	92.7113	636.5	13	8927.5
thca_tcga_pan_can_atlas_2018	TCGA-A2-A0CK	136.733	184	13	8927.5
thca_tcga_pan_can_atlas_2018	TCGA-A2-A0ES	71.9992	1143	13	8927.5
kirc_tcga_pan_can_atlas_2018	TCGA-A4-8312	23.2765	4977	13	8927.5
skcm_tcga_pan_can_atlas_2018	TCGA-AB-2870	5.03008	8843.5	13	8927.5
luad_tcga_pan_can_atlas_2018	TCGA-AB-2878	11.9999	7654	13	8927.5
hnsc_tcga_pan_can_atlas_2018	TCGA-AC-A3HN	16.3067	6474.5	13	8927.5
kirc_tcga_pan_can_atlas_2018	TCGA-B3-3926	29.0298	4078	13	8927.5
esca_tcga_pan_can_atlas_2018	TCGA-B8-5546	16.6026	6415.5	13	8927.5
meso_tcga_pan_can_atlas_2018	TCGA-BH-A0H3	63.3856	1460.5	13	8927.5
lihc_tcga_pan_can_atlas_2018	TCGA-BJ-A2P4	12.8218	7376.5	13	8927.5
hnsc_tcga_pan_can_atlas_2018	TCGA-D8-A1JU	14.6957	6878	13	8927.5
coadread_tcga_pan_can_atlas_2018	TCGA-DE-A69K	14.2683	6979.5	13	8927.5
prad_tcga_pan_can_atlas_2018	TCGA-DJ-A13W	52.372	1956	13	8927.5
brca_tcga_pan_can_atlas_2018	TCGA-DJ-A1QG	44.9748	2460	13	8927.5
lihc_tcga_pan_can_atlas_2018	TCGA-DJ-A1QL	17.5888	6201.5	13	8927.5
prad_tcga_pan_can_atlas_2018	TCGA-DJ-A1QO	47.4077	2299.5	13	8927.5
paad_tcga_pan_can_atlas_2018	TCGA-DJ-A3VG	35.6708	3280	13	8927.5
kirc_tcga_pan_can_atlas_2018	TCGA-DJ-A3VK	24.7559	4722.5	13	8927.5
lgg_tcga_pan_can_atlas_2018	TCGA-DJ-A3VM	27.6161	4247.5	13	8927.5
stad_tcga_pan_can_atlas_2018	TCGA-DU-5870	182.332	59	13	8927.5
lgg_tcga_pan_can_atlas_2018	TCGA-DU-6404	133.741	201.5	13	8927.5
gbm_tcga_pan_can_atlas_2018	TCGA-DX-A6BH	26.9915	4361.5	13	8927.5
tgct_tcga_pan_can_atlas_2018	TCGA-E2-A1IO	60.9856	1566	13	8927.5
cesc_tcga_pan_can_atlas_2018	TCGA-E8-A242	31.2325	3791.5	13	8927.5
prad_tcga_pan_can_atlas_2018	TCGA-E8-A437	39.879	2847.5	13	8927.5
kirp_tcga_pan_can_atlas_2018	TCGA-EJ-5512	56.9747	1735.5	13	8927.5
lgg_tcga_pan_can_atlas_2018	TCGA-EJ-7794	42.9365	2610	13	8927.5
luad_tcga_pan_can_atlas_2018	TCGA-EJ-A7NF	8.21909	8331	13	8927.5
luad_tcga_pan_can_atlas_2018	TCGA-EJ-AB20	4.3068	8968	13	8927.5
blca_tcga_pan_can_atlas_2018	TCGA-EL-A3GQ	50.2351	2088.5	13	8927.5
laml_tcga_pan_can_atlas_2018	TCGA-EL-A3N3	178.288	67	13	8927.5
tgct_tcga_pan_can_atlas_2018	TCGA-EL-A3T0	142.519	161	13	8927.5
laml_tcga_pan_can_atlas_2018	TCGA-EL-A3T1	129.566	234.5	13	8927.5
ucec_tcga_pan_can_atlas_2018	TCGA-EM-A22K	15.7478	6614	13	8927.5
lgg_tcga_pan_can_atlas_2018	TCGA-EM-A22P	41.2927	2724	13	8927.5
lgg_tcga_pan_can_atlas_2018	TCGA-ET-A40S	40.2078	2809	13	8927.5
stad_tcga_pan_can_atlas_2018	TCGA-FG-8187	20.0875	5583	13	8927.5
lihc_tcga_pan_can_atlas_2018	TCGA-FR-A2OS	12.0985	7609.5	13	8927.5
blca_tcga_pan_can_atlas_2018	TCGA-FY-A3R8	15.682	6630	13	8927.5
hnsc_tcga_pan_can_atlas_2018	TCGA-HT-7485	4.01091	9017.5	13	8927.5
skcm_tcga_pan_can_atlas_2018	TCGA-HT-7676	0.164382	9817	13	8927.5
lihc_tcga_pan_can_atlas_2018	TCGA-HT-A4DV	26.0381	4494	13	8927.5
laml_tcga_pan_can_atlas_2018	TCGA-IS-A3K8	159.286	108	13	8927.5
thca_tcga_pan_can_atlas_2018	TCGA-KL-8333	98.3332	544.5	13	8927.5
thca_tcga_pan_can_atlas_2018	TCGA-KN-8418	129.368	238.5	13	8927.5
kirc_tcga_pan_can_atlas_2018	TCGA-KN-8429	87.1223	736	13	8927.5
laml_tcga_pan_can_atlas_2018	TCGA-KO-8411	130.125	229	13	8927.5
thca_tcga_pan_can_atlas_2018	TCGA-KO-8413	99.8784	523.5	13	8927.5
kirp_tcga_pan_can_atlas_2018	TCGA-L6-A4EP	33.4024	3518	13	8927.5
kirc_tcga_pan_can_atlas_2018	TCGA-L6-A4EQ	40.3722	2798.5	13	8927.5
lihc_tcga_pan_can_atlas_2018	TCGA-M7-A71Y	16.208	6496	13	8927.5
thca_tcga_pan_can_atlas_2018	TCGA-MQ-A6BR	68.7116	1241	13	8927.5
lgg_tcga_pan_can_atlas_2018	TCGA-OR-A5JO	39.2544	2893	13	8927.5
thca_tcga_pan_can_atlas_2018	TCGA-OR-A5K1	108.13	417	13	8927.5
blca_tcga_pan_can_atlas_2018	TCGA-P5-A781	4.40543	8948	13	8927.5
ov_tcga_pan_can_atlas_2018	TCGA-QH-A6CU	14.8272	6845.5	13	8927.5
thym_tcga_pan_can_atlas_2018	TCGA-QQ-A8VD	130.322	227	13	8927.5
skcm_tcga_pan_can_atlas_2018	TCGA-QR-A6ZZ	1.57806	9439	13	8927.5
coadread_tcga_pan_can_atlas_2018	TCGA-QR-A70N	1.41368	9465.5	13	8927.5
blca_tcga_pan_can_atlas_2018	TCGA-QR-A70O	3.64928	9081	13	8927.5
skcm_tcga_pan_can_atlas_2018	TCGA-QR-A70V	0.0657527	9856.5	13	8927.5
ucec_tcga_pan_can_atlas_2018	TCGA-RZ-AB0B	4.89858	8863.5	13	8927.5
kirc_tcga_pan_can_atlas_2018	TCGA-S7-A7WM	36.5585	3167	13	8927.5
skcm_tcga_pan_can_atlas_2018	TCGA-SB-A76C	1.38081	9471	13	8927.5
lgg_tcga_pan_can_atlas_2018	TCGA-SP-A6QF	82.6183	857	13	8927.5
coadread_tcga_pan_can_atlas_2018	TCGA-TM-A84S	14.9259	6826	13	8927.5
prad_tcga_pan_can_atlas_2018	TCGA-V1-A9OF	38.9256	2921	13	8927.5
hnsc_tcga_pan_can_atlas_2018	TCGA-V4-A9EE	13.0848	7288	13	8927.5
stad_tcga_pan_can_atlas_2018	TCGA-V4-A9EO	25.4134	4599	13	8927.5
paad_tcga_pan_can_atlas_2018	TCGA-V4-A9F7	41.2927	2724	13	8927.5
brca_tcga_pan_can_atlas_2018	TCGA-VD-A8K8	45.2707	2443	13	8927.5
gbm_tcga_pan_can_atlas_2018	TCGA-VV-A86M	16.0108	6542.5	13	8927.5
gbm_tcga_pan_can_atlas_2018	TCGA-W2-A7HD	18.4436	5987	13	8927.5
thca_tcga_pan_can_atlas_2018	TCGA-WB-A80Q	127.56	249	13	8927.5
brca_tcga_pan_can_atlas_2018	TCGA-WB-A81D	35.8352	3263.5	13	8927.5
hnsc_tcga_pan_can_atlas_2018	TCGA-WC-A87U	51.9775	1980.5	13	8927.5
kirp_tcga_pan_can_atlas_2018	TCGA-WC-A888	18.9039	5874	13	8927.5
prad_tcga_pan_can_atlas_2018	TCGA-WY-A85B	45.7968	2410	13	8927.5
ucec_tcga_pan_can_atlas_2018	TCGA-X7-A8DD	36.6243	3160	13	8927.5
ucec_tcga_pan_can_atlas_2018	TCGA-X7-A8DJ	9.50127	8117.5	13	8927.5
lihc_tcga_pan_can_atlas_2018	TCGA-XM-AAZ1	13.0519	7296	13	8927.5
laml_tcga_pan_can_atlas_2018	TCGA-YL-A8SF	45.1392	2448.5	13	8927.5
kirc_tcga_pan_can_atlas_2018	TCGA-YT-A95E	35.1777	3333.5	13	8927.5
ucec_tcga_pan_can_atlas_2018	TCGA-2A-AAYF	44.8433	2473.5	14	8833
paad_tcga_pan_can_atlas_2018	TCGA-2G-AAHL	232.797	22	14	8833
prad_tcga_pan_can_atlas_2018	TCGA-3U-A98H	38.0051	3008	14	8833
stad_tcga_pan_can_atlas_2018	TCGA-4V-A9QX	14.2683	6979.5	14	8833
blca_tcga_pan_can_atlas_2018	TCGA-4X-A9FA	12.8875	7362.5	14	8833
brca_tcga_pan_can_atlas_2018	TCGA-A8-A07Z	45.0735	2454	14	8833
ov_tcga_pan_can_atlas_2018	TCGA-AA-A00Z	21.9943	5201	14	8833
ov_tcga_pan_can_atlas_2018	TCGA-AB-2803	26.0381	4494	14	8833
kich_tcga_pan_can_atlas_2018	TCGA-AB-2819	82.0594	866.5	14	8833
sarc_tcga_pan_can_atlas_2018	TCGA-AB-2841	46.0598	2388	14	8833
paad_tcga_pan_can_atlas_2018	TCGA-AB-2911	38.9914	2913	14	8833
blca_tcga_pan_can_atlas_2018	TCGA-AB-2919	2.00546	9363.5	14	8833
skcm_tcga_pan_can_atlas_2018	TCGA-AB-2924	2.95887	9190.5	14	8833
cesc_tcga_pan_can_atlas_2018	TCGA-AB-2934	0.920538	9603	14	8833
laml_tcga_pan_can_atlas_2018	TCGA-AB-2937	7.06842	8515.5	14	8833
ucec_tcga_pan_can_atlas_2018	TCGA-AB-2964	41.9831	2671.5	14	8833
lusc_tcga_pan_can_atlas_2018	TCGA-AB-2988	0.986291	9579	14	8833
thca_tcga_pan_can_atlas_2018	TCGA-AB-3005	69.0403	1233.5	14	8833
ucec_tcga_pan_can_atlas_2018	TCGA-AB-3006	15.945	6566.5	14	8833
brca_tcga_pan_can_atlas_2018	TCGA-AC-A3YI	23.2436	4981.5	14	8833
kirp_tcga_pan_can_atlas_2018	TCGA-AO-A12A	102.311	495.5	14	8833
pcpg_tcga_pan_can_atlas_2018	TCGA-AR-A24M	120.327	299	14	8833
lgg_tcga_pan_can_atlas_2018	TCGA-AR-A252	93.3031	625	14	8833
lgg_tcga_pan_can_atlas_2018	TCGA-B0-5117	52.8652	1934	14	8833
pcpg_tcga_pan_can_atlas_2018	TCGA-B6-A0WS	97.4784	558.5	14	8833
ov_tcga_pan_can_atlas_2018	TCGA-B9-A5W7	19.2327	5787.5	14	8833
skcm_tcga_pan_can_atlas_2018	TCGA-BH-A0HO	2.4986	9275.5	14	8833
ucec_tcga_pan_can_atlas_2018	TCGA-BH-A0W3	23.934	4854.5	14	8833
uvm_tcga_pan_can_atlas_2018	TCGA-BH-A1EW	55.6925	1793.5	14	8833
kich_tcga_pan_can_atlas_2018	TCGA-BH-A1FR	53.983	1872	14	8833
lusc_tcga_pan_can_atlas_2018	TCGA-BH-A6R9	5.26022	8810.5	14	8833
kirp_tcga_pan_can_atlas_2018	TCGA-BJ-A2N8	16.5697	6423.5	14	8833
gbm_tcga_pan_can_atlas_2018	TCGA-BP-4795	20.3833	5514.5	14	8833
brca_tcga_pan_can_atlas_2018	TCGA-BR-A44T	34.1257	3451	14	8833
luad_tcga_pan_can_atlas_2018	TCGA-CS-4938	117.5	321	14	8833
kirp_tcga_pan_can_atlas_2018	TCGA-CV-A6K0	19.9231	5638	14	8833
brca_tcga_pan_can_atlas_2018	TCGA-D8-A1XO	55.298	1815	14	8833
hnsc_tcga_pan_can_atlas_2018	TCGA-DJ-A13S	8.71223	8251.5	14	8833
meso_tcga_pan_can_atlas_2018	TCGA-DJ-A2PP	30.575	3895	14	8833
lgg_tcga_pan_can_atlas_2018	TCGA-DJ-A3V4	42.542	2631.5	14	8833
kirc_tcga_pan_can_atlas_2018	TCGA-DU-A6S2	25.5449	4573	14	8833
brca_tcga_pan_can_atlas_2018	TCGA-DX-A6B9	37.4133	3064.5	14	8833
meso_tcga_pan_can_atlas_2018	TCGA-DX-AB2L	65.9828	1356	14	8833
cesc_tcga_pan_can_atlas_2018	TCGA-DX-AB2S	9.20538	8165	14	8833
blca_tcga_pan_can_atlas_2018	TCGA-DX-AB30	22.8491	5048	14	8833
meso_tcga_pan_can_atlas_2018	TCGA-E9-A1RI	47.6378	2282.5	14	8833
acc_tcga_pan_can_atlas_2018	TCGA-EJ-5522	68.3499	1257	14	8833
ucec_tcga_pan_can_atlas_2018	TCGA-EM-A1CU	20.9094	5409	14	8833
cesc_tcga_pan_can_atlas_2018	TCGA-EM-A2OV	22.1587	5170	14	8833
gbm_tcga_pan_can_atlas_2018	TCGA-EM-A2OY	32.3175	3656	14	8833
ucec_tcga_pan_can_atlas_2018	TCGA-EM-A3AI	22.5203	5100	14	8833
paad_tcga_pan_can_atlas_2018	TCGA-EM-A3FM	21.008	5378	14	8833
brca_tcga_pan_can_atlas_2018	TCGA-EM-A3SY	13.5122	7180	14	8833
hnsc_tcga_pan_can_atlas_2018	TCGA-EM-A4FO	26.3668	4447.5	14	8833
gbm_tcga_pan_can_atlas_2018	TCGA-ET-A25O	65.2924	1386	14	8833
laml_tcga_pan_can_atlas_2018	TCGA-ET-A3DO	116.777	327	14	8833
brca_tcga_pan_can_atlas_2018	TCGA-F9-A7Q0	13.0848	7288	14	8833
brca_tcga_pan_can_atlas_2018	TCGA-FC-A8O0	20.2518	5547.5	14	8833
thca_tcga_pan_can_atlas_2018	TCGA-FE-A232	79.6923	931.5	14	8833
gbm_tcga_pan_can_atlas_2018	TCGA-FG-7638	22.5532	5091.5	14	8833
stad_tcga_pan_can_atlas_2018	TCGA-FY-A3YR	17.3587	6250	14	8833
thca_tcga_pan_can_atlas_2018	TCGA-G9-6347	68.6787	1242.5	14	8833
thca_tcga_pan_can_atlas_2018	TCGA-HT-7482	106.947	437.5	14	8833
meso_tcga_pan_can_atlas_2018	TCGA-HW-7487	45.4351	2432	14	8833
brca_tcga_pan_can_atlas_2018	TCGA-J4-A67O	27.5833	4252	14	8833
ov_tcga_pan_can_atlas_2018	TCGA-J4-A67R	29.9175	3985.5	14	8833
gbm_tcga_pan_can_atlas_2018	TCGA-J4-A83L	23.671	4908	14	8833
brca_tcga_pan_can_atlas_2018	TCGA-KC-A4BL	30.7065	3872.5	14	8833
prad_tcga_pan_can_atlas_2018	TCGA-KK-A7AV	27.0244	4350.5	14	8833
ov_tcga_pan_can_atlas_2018	TCGA-KK-A8IC	67.4294	1289	14	8833
laml_tcga_pan_can_atlas_2018	TCGA-KS-A4IB	84.7224	809	14	8833
thym_tcga_pan_can_atlas_2018	TCGA-OR-A5L1	58.5528	1678	14	8833
prad_tcga_pan_can_atlas_2018	TCGA-PK-A5H9	20.2518	5547.5	14	8833
gbm_tcga_pan_can_atlas_2018	TCGA-QR-A6H1	14.1697	6999	14	8833
acc_tcga_pan_can_atlas_2018	TCGA-QU-A6IP	86.136	767	14	8833
skcm_tcga_pan_can_atlas_2018	TCGA-RN-A68Q	0.72328	9643	14	8833
kirc_tcga_pan_can_atlas_2018	TCGA-RY-A83X	30.8709	3856	14	8833
cesc_tcga_pan_can_atlas_2018	TCGA-SQ-A6I6	0.0986291	9843	14	8833
prad_tcga_pan_can_atlas_2018	TCGA-TS-A8AY	15.419	6693.5	14	8833
coadread_tcga_pan_can_atlas_2018	TCGA-UE-A6QT	13.2163	7260	14	8833
stad_tcga_pan_can_atlas_2018	TCGA-US-A774	22.8491	5048	14	8833
hnsc_tcga_pan_can_atlas_2018	TCGA-V3-A9ZY	15.0902	6766	14	8833
luad_tcga_pan_can_atlas_2018	TCGA-V4-A9EK	33.7969	3490	14	8833
hnsc_tcga_pan_can_atlas_2018	TCGA-VD-A8KA	38.7283	2934.5	14	8833
gbm_tcga_pan_can_atlas_2018	TCGA-VD-A8KE	26.9915	4361.5	14	8833
brca_tcga_pan_can_atlas_2018	TCGA-VD-A8KH	38.0708	2996.5	14	8833
luad_tcga_pan_can_atlas_2018	TCGA-VD-A8KK	2.10409	9332.5	14	8833
lgg_tcga_pan_can_atlas_2018	TCGA-VF-A8AB	24.986	4685	14	8833
sarc_tcga_pan_can_atlas_2018	TCGA-VM-A8CE	39.1557	2896.5	14	8833
pcpg_tcga_pan_can_atlas_2018	TCGA-WB-A81W	78.2128	974	14	8833
prad_tcga_pan_can_atlas_2018	TCGA-WY-A85A	43.3968	2572.5	14	8833
blca_tcga_pan_can_atlas_2018	TCGA-X7-A8M0	14.4985	6924	14	8833
hnsc_tcga_pan_can_atlas_2018	TCGA-XM-A8RI	12.7231	7400	14	8833
prad_tcga_pan_can_atlas_2018	TCGA-XU-A92W	107.802	422	14	8833
brca_tcga_pan_can_atlas_2018	TCGA-XU-AAY0	49.3803	2152	14	8833
cesc_tcga_pan_can_atlas_2018	TCGA-YU-A90Y	0.558898	9678	14	8833
gbm_tcga_pan_can_atlas_2018	TCGA-ZB-A963	48.7228	2206	14	8833
ucec_tcga_pan_can_atlas_2018	TCGA-04-1335	1.8082	9405	15	8738.5
blca_tcga_pan_can_atlas_2018	TCGA-10-0934	6.70678	8580.5	15	8738.5
thca_tcga_pan_can_atlas_2018	TCGA-13-1492	125.555	262	15	8738.5
thca_tcga_pan_can_atlas_2018	TCGA-2G-AAFG	203.274	50	15	8738.5
stad_tcga_pan_can_atlas_2018	TCGA-2G-AAFL	24.6573	4735.5	15	8738.5
prad_tcga_pan_can_atlas_2018	TCGA-2G-AAGE	81.4676	886	15	8738.5
thym_tcga_pan_can_atlas_2018	TCGA-2G-AAL7	131.21	217	15	8738.5
lihc_tcga_pan_can_atlas_2018	TCGA-5R-AA1D	14.7615	6856	15	8738.5
hnsc_tcga_pan_can_atlas_2018	TCGA-5U-AB0F	15.0902	6766	15	8738.5
kirc_tcga_pan_can_atlas_2018	TCGA-60-2716	48.4926	2224.5	15	8738.5
paad_tcga_pan_can_atlas_2018	TCGA-78-8648	39.7475	2859.5	15	8738.5
blca_tcga_pan_can_atlas_2018	TCGA-A1-A0SB	8.51498	8280	15	8738.5
brca_tcga_pan_can_atlas_2018	TCGA-A2-A0EW	61.939	1522	15	8738.5
thca_tcga_pan_can_atlas_2018	TCGA-A2-A0ST	99.188	530	15	8738.5
lusc_tcga_pan_can_atlas_2018	TCGA-A2-A0T5	17.4573	6232.5	15	8738.5
lgg_tcga_pan_can_atlas_2018	TCGA-A3-3374	43.1995	2587.5	15	8738.5
ucec_tcga_pan_can_atlas_2018	TCGA-AA-3538	26.0052	4509	15	8738.5
ov_tcga_pan_can_atlas_2018	TCGA-AB-2817	8.97524	8213.5	15	8738.5
luad_tcga_pan_can_atlas_2018	TCGA-AB-2895	5.03008	8843.5	15	8738.5
lusc_tcga_pan_can_atlas_2018	TCGA-AB-2945	7.98895	8372	15	8738.5
kich_tcga_pan_can_atlas_2018	TCGA-AB-2963	53.983	1872	15	8738.5
sarc_tcga_pan_can_atlas_2018	TCGA-AB-2976	30.0819	3953	15	8738.5
blca_tcga_pan_can_atlas_2018	TCGA-AG-3580	8.02183	8359.5	15	8738.5
luad_tcga_pan_can_atlas_2018	TCGA-AG-3581	7.06842	8515.5	15	8738.5
paad_tcga_pan_can_atlas_2018	TCGA-AK-3427	117.796	319	15	8738.5
prad_tcga_pan_can_atlas_2018	TCGA-AO-A0JI	50.2351	2088.5	15	8738.5
prad_tcga_pan_can_atlas_2018	TCGA-AR-A24W	50.9583	2039.5	15	8738.5
prad_tcga_pan_can_atlas_2018	TCGA-B6-A0WT	188.677	55	15	8738.5
hnsc_tcga_pan_can_atlas_2018	TCGA-BJ-A0ZE	16.7341	6389.5	15	8738.5
lusc_tcga_pan_can_atlas_2018	TCGA-BJ-A28Z	11.0793	7853.5	15	8738.5
lusc_tcga_pan_can_atlas_2018	TCGA-CH-5738	6.96979	8542	15	8738.5
ucs_tcga_pan_can_atlas_2018	TCGA-CV-5971	23.0463	5013.5	15	8738.5
brca_tcga_pan_can_atlas_2018	TCGA-DB-5276	72.9197	1121.5	15	8738.5
kirc_tcga_pan_can_atlas_2018	TCGA-DB-A64R	31.3969	3757.5	15	8738.5
sarc_tcga_pan_can_atlas_2018	TCGA-DB-A75O	30.7394	3869.5	15	8738.5
blca_tcga_pan_can_atlas_2018	TCGA-DJ-A3UN	32.4161	3649.5	15	8738.5
lihc_tcga_pan_can_atlas_2018	TCGA-DJ-A4UQ	33.0407	3560	15	8738.5
thym_tcga_pan_can_atlas_2018	TCGA-DU-A6S6	95.1113	593.5	15	8738.5
tgct_tcga_pan_can_atlas_2018	TCGA-DX-A6BG	36.8544	3138.5	15	8738.5
paad_tcga_pan_can_atlas_2018	TCGA-DX-A7EO	152.119	129	15	8738.5
sarc_tcga_pan_can_atlas_2018	TCGA-E2-A1IJ	28.438	4145.5	15	8738.5
esca_tcga_pan_can_atlas_2018	TCGA-EJ-A8FO	9.27113	8154.5	15	8738.5
cesc_tcga_pan_can_atlas_2018	TCGA-EJ-AB27	4.76707	8887	15	8738.5
lgg_tcga_pan_can_atlas_2018	TCGA-EL-A3GP	49.5118	2138.5	15	8738.5
brca_tcga_pan_can_atlas_2018	TCGA-EM-A2CP	2.99175	9181	15	8738.5
laml_tcga_pan_can_atlas_2018	TCGA-ET-A25K	70.4211	1197	15	8738.5
brca_tcga_pan_can_atlas_2018	TCGA-ET-A2N1	54.3446	1852	15	8738.5
brca_tcga_pan_can_atlas_2018	TCGA-ET-A3BQ	76.6348	1017.5	15	8738.5
tgct_tcga_pan_can_atlas_2018	TCGA-ET-A3DP	94.5853	601	15	8738.5
kirp_tcga_pan_can_atlas_2018	TCGA-EW-A1J1	18.9039	5874	15	8738.5
ov_tcga_pan_can_atlas_2018	TCGA-FY-A3R9	16.5697	6423.5	15	8738.5
gbm_tcga_pan_can_atlas_2018	TCGA-FY-A3W9	21.6326	5263	15	8738.5
meso_tcga_pan_can_atlas_2018	TCGA-G9-6336	67.9883	1270.5	15	8738.5
thca_tcga_pan_can_atlas_2018	TCGA-GM-A2DC	83.3416	838	15	8738.5
hnsc_tcga_pan_can_atlas_2018	TCGA-HC-7209	14.4656	6934	15	8738.5
lusc_tcga_pan_can_atlas_2018	TCGA-HT-7468	6.6739	8585.5	15	8738.5
kich_tcga_pan_can_atlas_2018	TCGA-HT-7610	56.0871	1778	15	8738.5
coadread_tcga_pan_can_atlas_2018	TCGA-HT-7857	0.230134	9789.5	15	8738.5
ucec_tcga_pan_can_atlas_2018	TCGA-HT-8111	0.230134	9789.5	15	8738.5
prad_tcga_pan_can_atlas_2018	TCGA-J4-A83N	32.6133	3620.5	15	8738.5
sarc_tcga_pan_can_atlas_2018	TCGA-KK-A8I7	65.8185	1362.5	15	8738.5
prad_tcga_pan_can_atlas_2018	TCGA-KL-8340	66.5417	1329	15	8738.5
stad_tcga_pan_can_atlas_2018	TCGA-KM-8440	44.9091	2466	15	8738.5
thca_tcga_pan_can_atlas_2018	TCGA-KN-8421	87.9114	723	15	8738.5
pcpg_tcga_pan_can_atlas_2018	TCGA-KN-8425	104.514	467	15	8738.5
stad_tcga_pan_can_atlas_2018	TCGA-KN-8431	19.3313	5763	15	8738.5
ucs_tcga_pan_can_atlas_2018	TCGA-MK-A4N7	32.449	3643.5	15	8738.5
lihc_tcga_pan_can_atlas_2018	TCGA-OR-A5JZ	27.0244	4350.5	15	8738.5
thca_tcga_pan_can_atlas_2018	TCGA-OR-A5K3	113.917	354	15	8738.5
uvm_tcga_pan_can_atlas_2018	TCGA-PR-A5PG	81.6977	882	15	8738.5
coadread_tcga_pan_can_atlas_2018	TCGA-QH-A6CY	13.4136	7202	15	8738.5
blca_tcga_pan_can_atlas_2018	TCGA-QR-A708	1.15067	9508.5	15	8738.5
lusc_tcga_pan_can_atlas_2018	TCGA-QT-A5XP	4.40543	8948	15	8738.5
brca_tcga_pan_can_atlas_2018	TCGA-S6-A8JY	9.13963	8178	15	8738.5
coadread_tcga_pan_can_atlas_2018	TCGA-S7-A7X0	17.9505	6110.5	15	8738.5
blca_tcga_pan_can_atlas_2018	TCGA-SR-A6MX	3.12325	9152	15	8738.5
lgg_tcga_pan_can_atlas_2018	TCGA-VD-A8KB	44.5146	2504	15	8738.5
ucec_tcga_pan_can_atlas_2018	TCGA-VD-AA8P	2.82737	9212	15	8738.5
blca_tcga_pan_can_atlas_2018	TCGA-VN-A88L	24.5258	4757.5	15	8738.5
stad_tcga_pan_can_atlas_2018	TCGA-W2-A7UY	14.7944	6850.5	15	8738.5
stad_tcga_pan_can_atlas_2018	TCGA-W8-A86G	11.4081	7792	15	8738.5
ucec_tcga_pan_can_atlas_2018	TCGA-WB-A81T	25.512	4578	15	8738.5
ucec_tcga_pan_can_atlas_2018	TCGA-WC-A88A	2.69586	9235	15	8738.5
paad_tcga_pan_can_atlas_2018	TCGA-WC-AA9E	27.5504	4257.5	15	8738.5
brca_tcga_pan_can_atlas_2018	TCGA-WZ-A7V3	24.7559	4722.5	15	8738.5
paad_tcga_pan_can_atlas_2018	TCGA-X6-A8C7	29.4572	4035	15	8738.5
acc_tcga_pan_can_atlas_2018	TCGA-XD-AAUH	12.9862	7326	15	8738.5
prad_tcga_pan_can_atlas_2018	TCGA-XE-AAOJ	50.9583	2039.5	15	8738.5
pcpg_tcga_pan_can_atlas_2018	TCGA-XU-A92U	149.982	137	15	8738.5
skcm_tcga_pan_can_atlas_2018	TCGA-YS-A95B	1.28218	9483	15	8738.5
kirc_tcga_pan_can_atlas_2018	TCGA-YT-A95G	49.7748	2124.5	15	8738.5
tgct_tcga_pan_can_atlas_2018	TCGA-ZB-A96K	45.6324	2416.5	15	8738.5
blca_tcga_pan_can_atlas_2018	TCGA-06-0141	10.2903	7989	16	8643
sarc_tcga_pan_can_atlas_2018	TCGA-2G-AAG5	75.5827	1039.5	16	8643
thca_tcga_pan_can_atlas_2018	TCGA-2G-AAG8	75.254	1049.5	16	8643
thym_tcga_pan_can_atlas_2018	TCGA-2G-AAG9	73.4458	1101.5	16	8643
kirp_tcga_pan_can_atlas_2018	TCGA-2Z-A9JN	24.3285	4786.5	16	8643
prad_tcga_pan_can_atlas_2018	TCGA-32-1980	1.18355	9500	16	8643
lgg_tcga_pan_can_atlas_2018	TCGA-3H-AB3K	56.3829	1766	16	8643
luad_tcga_pan_can_atlas_2018	TCGA-60-2697	12.23	7575	16	8643
paad_tcga_pan_can_atlas_2018	TCGA-AA-3522	37.0516	3104.5	16	8643
gbm_tcga_pan_can_atlas_2018	TCGA-AA-3558	20.9751	5390	16	8643
skcm_tcga_pan_can_atlas_2018	TCGA-AB-2866	5.03008	8843.5	16	8643
gbm_tcga_pan_can_atlas_2018	TCGA-AB-2884	24.0326	4830.5	16	8643
luad_tcga_pan_can_atlas_2018	TCGA-AB-2901	1.9397	9382	16	8643
ov_tcga_pan_can_atlas_2018	TCGA-AB-2978	22.9806	5028.5	16	8643
acc_tcga_pan_can_atlas_2018	TCGA-AC-A2FF	90.7059	668.5	16	8643
stad_tcga_pan_can_atlas_2018	TCGA-AC-A7VC	0.0328764	9863.5	16	8643
brca_tcga_pan_can_atlas_2018	TCGA-AL-3467	70.191	1204	16	8643
hnsc_tcga_pan_can_atlas_2018	TCGA-AO-A0JG	26.2353	4464	16	8643
lgg_tcga_pan_can_atlas_2018	TCGA-AO-A0JJ	62.0377	1514.5	16	8643
pcpg_tcga_pan_can_atlas_2018	TCGA-AO-A1KP	97.0839	564	16	8643
brca_tcga_pan_can_atlas_2018	TCGA-AR-A2LO	39.3859	2881.5	16	8643
ov_tcga_pan_can_atlas_2018	TCGA-B6-A0X7	58.5528	1678	16	8643
lgg_tcga_pan_can_atlas_2018	TCGA-BH-A0DT	79.0019	953.5	16	8643
lgg_tcga_pan_can_atlas_2018	TCGA-BH-A0EI	63.3199	1466	16	8643
kirp_tcga_pan_can_atlas_2018	TCGA-BJ-A0Z2	49.7748	2124.5	16	8643
thym_tcga_pan_can_atlas_2018	TCGA-BJ-A3PT	23.3093	4969.5	16	8643
lihc_tcga_pan_can_atlas_2018	TCGA-BJ-A3PU	18.6409	5936.5	16	8643
prad_tcga_pan_can_atlas_2018	TCGA-BP-4994	43.0023	2605.5	16	8643
cesc_tcga_pan_can_atlas_2018	TCGA-BQ-5887	25.3477	4609	16	8643
ov_tcga_pan_can_atlas_2018	TCGA-C5-A7CM	20.3505	5521.5	16	8643
lihc_tcga_pan_can_atlas_2018	TCGA-C8-A273	16.8656	6355.5	16	8643
coadread_tcga_pan_can_atlas_2018	TCGA-CH-5763	11.9999	7654	16	8643
kirp_tcga_pan_can_atlas_2018	TCGA-D6-6827	18.6738	5925.5	16	8643
lihc_tcga_pan_can_atlas_2018	TCGA-DB-A4XA	18.8381	5893.5	16	8643
gbm_tcga_pan_can_atlas_2018	TCGA-DE-A0Y2	21.6326	5263	16	8643
lgg_tcga_pan_can_atlas_2018	TCGA-DJ-A2Q3	40.2407	2805	16	8643
chol_tcga_pan_can_atlas_2018	TCGA-DJ-A2Q4	33.9284	3476.5	16	8643
brca_tcga_pan_can_atlas_2018	TCGA-DJ-A2Q9	35.901	3254	16	8643
blca_tcga_pan_can_atlas_2018	TCGA-DJ-A3VI	3.12325	9152	16	8643
thca_tcga_pan_can_atlas_2018	TCGA-DU-A7T8	139.034	176	16	8643
gbm_tcga_pan_can_atlas_2018	TCGA-DX-A48J	9.7314	8079	16	8643
paad_tcga_pan_can_atlas_2018	TCGA-E2-A1IK	59.1774	1639.5	16	8643
kirp_tcga_pan_can_atlas_2018	TCGA-E9-A1NG	25.8408	4539.5	16	8643
kirp_tcga_pan_can_atlas_2018	TCGA-E9-A1RA	45.0077	2458	16	8643
ucec_tcga_pan_can_atlas_2018	TCGA-E9-A227	32.0544	3680.5	16	8643
hnsc_tcga_pan_can_atlas_2018	TCGA-ED-A5KG	28.0764	4196.5	16	8643
thca_tcga_pan_can_atlas_2018	TCGA-EL-A3CN	155.538	117	16	8643
gbm_tcga_pan_can_atlas_2018	TCGA-EL-A3CS	45.5337	2425	16	8643
thca_tcga_pan_can_atlas_2018	TCGA-EL-A3CU	157.149	111	16	8643
brca_tcga_pan_can_atlas_2018	TCGA-EL-A3T2	32.4818	3636.5	16	8643
pcpg_tcga_pan_can_atlas_2018	TCGA-EL-A3T3	132.064	213	16	8643
thca_tcga_pan_can_atlas_2018	TCGA-EL-A3TB	82.8155	851	16	8643
lgg_tcga_pan_can_atlas_2018	TCGA-EL-A4K9	47.8351	2271	16	8643
hnsc_tcga_pan_can_atlas_2018	TCGA-EM-A1CT	18.1806	6041	16	8643
lihc_tcga_pan_can_atlas_2018	TCGA-EM-A2CU	13.1505	7274	16	8643
blca_tcga_pan_can_atlas_2018	TCGA-EM-A3FR	15.0245	6786	16	8643
blca_tcga_pan_can_atlas_2018	TCGA-ET-A2N4	2.66298	9245.5	16	8643
gbm_tcga_pan_can_atlas_2018	TCGA-F2-A44H	19.2655	5781	16	8643
pcpg_tcga_pan_can_atlas_2018	TCGA-FE-A237	112.799	364.5	16	8643
blca_tcga_pan_can_atlas_2018	TCGA-FG-7634	15.3533	6714	16	8643
ucec_tcga_pan_can_atlas_2018	TCGA-FK-A3SD	1.05204	9529	16	8643
meso_tcga_pan_can_atlas_2018	TCGA-FX-A3NJ	31.1339	3807	16	8643
coadread_tcga_pan_can_atlas_2018	TCGA-FY-A40L	23.8682	4872	16	8643
hnsc_tcga_pan_can_atlas_2018	TCGA-HT-7695	14.5313	6910.5	16	8643
lusc_tcga_pan_can_atlas_2018	TCGA-HT-7879	3.68215	9072.5	16	8643
skcm_tcga_pan_can_atlas_2018	TCGA-HT-8108	2.4986	9275.5	16	8643
pcpg_tcga_pan_can_atlas_2018	TCGA-HW-7491	68.3171	1258.5	16	8643
skcm_tcga_pan_can_atlas_2018	TCGA-J4-A67T	6.01637	8689	16	8643
luad_tcga_pan_can_atlas_2018	TCGA-KK-A8I8	31.7914	3715	16	8643
lgg_tcga_pan_can_atlas_2018	TCGA-KN-8419	23.4737	4941.5	16	8643
gbm_tcga_pan_can_atlas_2018	TCGA-OR-A5L8	29.0956	4068	16	8643
coadread_tcga_pan_can_atlas_2018	TCGA-PR-A5PF	17.9505	6110.5	16	8643
ov_tcga_pan_can_atlas_2018	TCGA-QR-A6GW	16.1423	6515	16	8643
skcm_tcga_pan_can_atlas_2018	TCGA-QR-A6GY	1.05204	9529	16	8643
luad_tcga_pan_can_atlas_2018	TCGA-RP-A690	0.197258	9805	16	8643
brca_tcga_pan_can_atlas_2018	TCGA-RY-A847	30.6736	3876.5	16	8643
kirp_tcga_pan_can_atlas_2018	TCGA-S3-AA14	17.3916	6245	16	8643
sarc_tcga_pan_can_atlas_2018	TCGA-S9-A6TU	87.1223	736	16	8643
prad_tcga_pan_can_atlas_2018	TCGA-S9-A6TY	35.375	3310	16	8643
sarc_tcga_pan_can_atlas_2018	TCGA-S9-A6U1	25.8079	4543	16	8643
lusc_tcga_pan_can_atlas_2018	TCGA-SC-A6LP	2.56436	9263.5	16	8643
kich_tcga_pan_can_atlas_2018	TCGA-TQ-A7RO	31.1997	3799	16	8643
blca_tcga_pan_can_atlas_2018	TCGA-UD-AAC7	13.3478	7223	16	8643
brca_tcga_pan_can_atlas_2018	TCGA-UT-A88C	28.3723	4156.5	16	8643
pcpg_tcga_pan_can_atlas_2018	TCGA-V1-A8MJ	58.8815	1658.5	16	8643
brca_tcga_pan_can_atlas_2018	TCGA-V1-A9OY	35.0791	3345	16	8643
lihc_tcga_pan_can_atlas_2018	TCGA-V4-A9E7	13.6437	7141	16	8643
esca_tcga_pan_can_atlas_2018	TCGA-V4-A9EY	27.5175	4264	16	8643
blca_tcga_pan_can_atlas_2018	TCGA-V4-A9EZ	19.6929	5690	16	8643
coadread_tcga_pan_can_atlas_2018	TCGA-VD-A8KG	0.624651	9666.5	16	8643
ucec_tcga_pan_can_atlas_2018	TCGA-VD-AA8Q	20.9094	5409	16	8643
brca_tcga_pan_can_atlas_2018	TCGA-VN-A88M	6.21363	8654	16	8643
luad_tcga_pan_can_atlas_2018	TCGA-W2-A7HA	1.18355	9500	16	8643
blca_tcga_pan_can_atlas_2018	TCGA-W2-A7HC	14.4327	6942	16	8643
gbm_tcga_pan_can_atlas_2018	TCGA-WC-A885	22.5532	5091.5	16	8643
luad_tcga_pan_can_atlas_2018	TCGA-XE-AAO6	7.89032	8396.5	16	8643
lgg_tcga_pan_can_atlas_2018	TCGA-YL-A8HK	49.0186	2181	16	8643
lgg_tcga_pan_can_atlas_2018	TCGA-YT-A95H	23.3751	4956	16	8643
prad_tcga_pan_can_atlas_2018	TCGA-ZM-AA06	49.2488	2161.5	16	8643
luad_tcga_pan_can_atlas_2018	TCGA-25-1316	42.0489	2665.5	17	8546
paad_tcga_pan_can_atlas_2018	TCGA-25-2408	31.0024	3833	17	8546
thca_tcga_pan_can_atlas_2018	TCGA-2G-AAF6	114.771	345.5	17	8546
thym_tcga_pan_can_atlas_2018	TCGA-2G-AAGC	84.9854	802.5	17	8546
laml_tcga_pan_can_atlas_2018	TCGA-2G-AAHN	211.888	41	17	8546
luad_tcga_pan_can_atlas_2018	TCGA-3S-AAYX	18.7724	5912	17	8546
thca_tcga_pan_can_atlas_2018	TCGA-5P-A9K8	43.0351	2599.5	17	8546
coadread_tcga_pan_can_atlas_2018	TCGA-91-A4BD	19.8244	5657.5	17	8546
ucec_tcga_pan_can_atlas_2018	TCGA-A2-A0T6	18.9039	5874	17	8546
ov_tcga_pan_can_atlas_2018	TCGA-AA-3561	13.9396	7071.5	17	8546
stad_tcga_pan_can_atlas_2018	TCGA-AB-2810	1.01917	9549.5	17	8546
esca_tcga_pan_can_atlas_2018	TCGA-AB-2821	27.0244	4350.5	17	8546
hnsc_tcga_pan_can_atlas_2018	TCGA-AB-2822	31.9887	3694	17	8546
luad_tcga_pan_can_atlas_2018	TCGA-AB-2847	19.9888	5613	17	8546
luad_tcga_pan_can_atlas_2018	TCGA-AB-2850	2.00546	9363.5	17	8546
cesc_tcga_pan_can_atlas_2018	TCGA-AB-2899	22.06	5183	17	8546
laml_tcga_pan_can_atlas_2018	TCGA-AB-2905	52.9638	1927	17	8546
ov_tcga_pan_can_atlas_2018	TCGA-AC-A3YJ	24.7888	4716	17	8546
skcm_tcga_pan_can_atlas_2018	TCGA-AG-3575	11.9999	7654	17	8546
prad_tcga_pan_can_atlas_2018	TCGA-BH-A0AU	62.9253	1481	17	8546
uvm_tcga_pan_can_atlas_2018	TCGA-BH-A0DV	67.8568	1276.5	17	8546
lgg_tcga_pan_can_atlas_2018	TCGA-BH-A0H6	24.5586	4751.5	17	8546
lgg_tcga_pan_can_atlas_2018	TCGA-BH-A18M	72.5581	1128	17	8546
brca_tcga_pan_can_atlas_2018	TCGA-BH-A1FL	55.0021	1824	17	8546
gbm_tcga_pan_can_atlas_2018	TCGA-BJ-A0YZ	24.7888	4716	17	8546
sarc_tcga_pan_can_atlas_2018	TCGA-BP-4975	47.1118	2315	17	8546
hnsc_tcga_pan_can_atlas_2018	TCGA-CE-A484	12.4273	7511.5	17	8546
thca_tcga_pan_can_atlas_2018	TCGA-DJ-A1QE	135.911	188	17	8546
lgg_tcga_pan_can_atlas_2018	TCGA-DJ-A1QH	42.5091	2635.5	17	8546
lgg_tcga_pan_can_atlas_2018	TCGA-DJ-A2Q1	37.7421	3032.5	17	8546
brca_tcga_pan_can_atlas_2018	TCGA-DJ-A3V5	19.1998	5794.5	17	8546
coadread_tcga_pan_can_atlas_2018	TCGA-DU-5853	13.3807	7212	17	8546
pcpg_tcga_pan_can_atlas_2018	TCGA-DU-7011	105.204	461	17	8546
lgg_tcga_pan_can_atlas_2018	TCGA-DV-5567	65.8842	1359.5	17	8546
ov_tcga_pan_can_atlas_2018	TCGA-DW-7963	40.7667	2767	17	8546
thca_tcga_pan_can_atlas_2018	TCGA-E1-5311	134.267	197	17	8546
prad_tcga_pan_can_atlas_2018	TCGA-E1-A7Z6	32.3503	3653	17	8546
coadread_tcga_pan_can_atlas_2018	TCGA-EJ-5497	13.3149	7234.5	17	8546
prad_tcga_pan_can_atlas_2018	TCGA-EJ-5501	44.8762	2469.5	17	8546
lgg_tcga_pan_can_atlas_2018	TCGA-EJ-7792	45.8954	2403.5	17	8546
esca_tcga_pan_can_atlas_2018	TCGA-EL-A3MY	17.5231	6214	17	8546
brca_tcga_pan_can_atlas_2018	TCGA-EL-A3T9	5.72049	8745	17	8546
ucec_tcga_pan_can_atlas_2018	TCGA-ET-A3DW	24.723	4727	17	8546
hnsc_tcga_pan_can_atlas_2018	TCGA-EW-A1P5	23.1121	5002.5	17	8546
pcpg_tcga_pan_can_atlas_2018	TCGA-FE-A3PC	85.6758	784	17	8546
prad_tcga_pan_can_atlas_2018	TCGA-FG-6691	41.3256	2720.5	17	8546
ucec_tcga_pan_can_atlas_2018	TCGA-FG-A4MT	38.2681	2973	17	8546
gbm_tcga_pan_can_atlas_2018	TCGA-FG-A70Y	28.5367	4137.5	17	8546
ucec_tcga_pan_can_atlas_2018	TCGA-G3-A3CI	5.91774	8712.5	17	8546
skcm_tcga_pan_can_atlas_2018	TCGA-H2-A421	20.0546	5591	17	8546
kirc_tcga_pan_can_atlas_2018	TCGA-HC-7740	23.5723	4925.5	17	8546
gbm_tcga_pan_can_atlas_2018	TCGA-HC-7750	17.1615	6290	17	8546
prad_tcga_pan_can_atlas_2018	TCGA-HC-7817	30.5093	3902	17	8546
hnsc_tcga_pan_can_atlas_2018	TCGA-HC-8213	19.3642	5756	17	8546
skcm_tcga_pan_can_atlas_2018	TCGA-HT-7471	0.131505	9827.5	17	8546
coadread_tcga_pan_can_atlas_2018	TCGA-HT-7472	0.0328764	9863.5	17	8546
prad_tcga_pan_can_atlas_2018	TCGA-HT-7483	172.765	77	17	8546
kich_tcga_pan_can_atlas_2018	TCGA-HT-7858	50.6296	2062.5	17	8546
lihc_tcga_pan_can_atlas_2018	TCGA-HT-8114	34.1914	3442.5	17	8546
lgg_tcga_pan_can_atlas_2018	TCGA-HW-7495	35.4407	3301.5	17	8546
kirp_tcga_pan_can_atlas_2018	TCGA-J8-A3O1	27.1887	4309	17	8546
lgg_tcga_pan_can_atlas_2018	TCGA-KK-A7B2	36.1311	3221.5	17	8546
lgg_tcga_pan_can_atlas_2018	TCGA-KL-8344	28.7997	4114	17	8546
acc_tcga_pan_can_atlas_2018	TCGA-KO-8416	90.4757	672.5	17	8546
thca_tcga_pan_can_atlas_2018	TCGA-KO-8417	92.5469	640	17	8546
kirc_tcga_pan_can_atlas_2018	TCGA-MJ-A850	22.3888	5122	17	8546
ucec_tcga_pan_can_atlas_2018	TCGA-MK-A84Z	23.934	4854.5	17	8546
thym_tcga_pan_can_atlas_2018	TCGA-MQ-A4KX	80.8429	901	17	8546
hnsc_tcga_pan_can_atlas_2018	TCGA-MR-A520	7.52868	8443	17	8546
brca_tcga_pan_can_atlas_2018	TCGA-O9-A75Z	15.4848	6676.5	17	8546
stad_tcga_pan_can_atlas_2018	TCGA-P5-A5EW	6.70678	8580.5	17	8546
skcm_tcga_pan_can_atlas_2018	TCGA-P5-A5F1	5.88487	8721.5	17	8546
brca_tcga_pan_can_atlas_2018	TCGA-P7-A5NX	26.8929	4382	17	8546
thca_tcga_pan_can_atlas_2018	TCGA-PC-A5DK	122.958	280	17	8546
lgg_tcga_pan_can_atlas_2018	TCGA-QR-A6GU	58.8815	1658.5	17	8546
hnsc_tcga_pan_can_atlas_2018	TCGA-RB-AA9M	9.40264	8132.5	17	8546
sarc_tcga_pan_can_atlas_2018	TCGA-S7-A7WT	42.7721	2619.5	17	8546
lgg_tcga_pan_can_atlas_2018	TCGA-S9-A7IQ	36.1311	3221.5	17	8546
ucec_tcga_pan_can_atlas_2018	TCGA-SB-A6J6	13.5779	7163.5	17	8546
prad_tcga_pan_can_atlas_2018	TCGA-TS-A8AS	26.1367	4479.5	17	8546
hnsc_tcga_pan_can_atlas_2018	TCGA-V1-A8MM	39.2872	2890	17	8546
kirc_tcga_pan_can_atlas_2018	TCGA-V1-A9OA	20.9094	5409	17	8546
blca_tcga_pan_can_atlas_2018	TCGA-VD-A8KD	3.7479	9058.5	17	8546
kirp_tcga_pan_can_atlas_2018	TCGA-VD-AA8O	19.9231	5638	17	8546
ov_tcga_pan_can_atlas_2018	TCGA-WB-A80V	29.1613	4060.5	17	8546
lgg_tcga_pan_can_atlas_2018	TCGA-WB-A815	53.5885	1890.5	17	8546
brca_tcga_pan_can_atlas_2018	TCGA-WB-A81E	48.5255	2221.5	17	8546
paad_tcga_pan_can_atlas_2018	TCGA-X7-A8M1	42.1475	2658.5	17	8546
lusc_tcga_pan_can_atlas_2018	TCGA-XD-AAUG	13.8081	7103	17	8546
brca_tcga_pan_can_atlas_2018	TCGA-XE-A9SE	23.2765	4977	17	8546
sarc_tcga_pan_can_atlas_2018	TCGA-XJ-A9DI	48.0324	2253.5	17	8546
luad_tcga_pan_can_atlas_2018	TCGA-XM-AAZ2	32.2517	3662	17	8546
brca_tcga_pan_can_atlas_2018	TCGA-YL-A8HL	51.4515	2004.5	17	8546
ucs_tcga_pan_can_atlas_2018	TCGA-YZ-A983	26.2353	4464	17	8546
brca_tcga_pan_can_atlas_2018	TCGA-ZC-AAAA	26.9257	4375.5	17	8546
kirc_tcga_pan_can_atlas_2018	TCGA-10-0926	25.9066	4529.5	18	8449.5
pcpg_tcga_pan_can_atlas_2018	TCGA-10-0927	81.8621	873	18	8449.5
gbm_tcga_pan_can_atlas_2018	TCGA-14-1043	0.789032	9628	18	8449.5
laml_tcga_pan_can_atlas_2018	TCGA-2G-AAFH	45.205	2445	18	8449.5
hnsc_tcga_pan_can_atlas_2018	TCGA-2G-AAFM	16.5368	6431	18	8449.5
uvm_tcga_pan_can_atlas_2018	TCGA-2G-AAGJ	96.5907	574	18	8449.5
thym_tcga_pan_can_atlas_2018	TCGA-2G-AAGT	144.853	155	18	8449.5
ov_tcga_pan_can_atlas_2018	TCGA-2G-AAHA	110.103	390.5	18	8449.5
prad_tcga_pan_can_atlas_2018	TCGA-2Z-A9JJ	39.879	2847.5	18	8449.5
prad_tcga_pan_can_atlas_2018	TCGA-3B-A9HJ	36.2955	3202	18	8449.5
cesc_tcga_pan_can_atlas_2018	TCGA-61-2088	4.76707	8887	18	8449.5
kirp_tcga_pan_can_atlas_2018	TCGA-A8-A086	13.019	7309	18	8449.5
ov_tcga_pan_can_atlas_2018	TCGA-AA-3524	36.0325	3235.5	18	8449.5
paad_tcga_pan_can_atlas_2018	TCGA-AA-3531	34.027	3463.5	18	8449.5
meso_tcga_pan_can_atlas_2018	TCGA-AA-3548	33.9941	3469	18	8449.5
acc_tcga_pan_can_atlas_2018	TCGA-AA-3549	21.008	5378	18	8449.5
cesc_tcga_pan_can_atlas_2018	TCGA-AB-2838	11.9999	7654	18	8449.5
ucec_tcga_pan_can_atlas_2018	TCGA-AB-2865	2.00546	9363.5	18	8449.5
brca_tcga_pan_can_atlas_2018	TCGA-AB-2882	11.9999	7654	18	8449.5
brca_tcga_pan_can_atlas_2018	TCGA-AB-2916	28.9969	4086.5	18	8449.5
prad_tcga_pan_can_atlas_2018	TCGA-AB-2954	49.0515	2177	18	8449.5
stad_tcga_pan_can_atlas_2018	TCGA-AC-A6IV	18.6738	5925.5	18	8449.5
thca_tcga_pan_can_atlas_2018	TCGA-AK-3453	83.21	845	18	8449.5
coadread_tcga_pan_can_atlas_2018	TCGA-AO-A0J7	20.3176	5529	18	8449.5
thca_tcga_pan_can_atlas_2018	TCGA-AO-A12B	98.2674	546	18	8449.5
luad_tcga_pan_can_atlas_2018	TCGA-AQ-A54O	32.9092	3582	18	8449.5
laml_tcga_pan_can_atlas_2018	TCGA-B6-A0X0	129.697	232	18	8449.5
hnsc_tcga_pan_can_atlas_2018	TCGA-B6-A0X4	28.2737	4171	18	8449.5
skcm_tcga_pan_can_atlas_2018	TCGA-B8-5165	24.2299	4806	18	8449.5
prad_tcga_pan_can_atlas_2018	TCGA-B8-5545	50.1364	2095	18	8449.5
cesc_tcga_pan_can_atlas_2018	TCGA-BA-A6DB	7.10129	8508.5	18	8449.5
luad_tcga_pan_can_atlas_2018	TCGA-BG-A0YU	14.8272	6845.5	18	8449.5
ov_tcga_pan_can_atlas_2018	TCGA-BH-A0H0	15.156	6752.5	18	8449.5
thca_tcga_pan_can_atlas_2018	TCGA-BH-A1FG	122.826	281.5	18	8449.5
tgct_tcga_pan_can_atlas_2018	TCGA-BH-A42U	110.596	384.5	18	8449.5
prad_tcga_pan_can_atlas_2018	TCGA-BJ-A0Z9	41.3256	2720.5	18	8449.5
coadread_tcga_pan_can_atlas_2018	TCGA-BJ-A28S	21.0409	5367	18	8449.5
lihc_tcga_pan_can_atlas_2018	TCGA-BJ-A4O9	23.4737	4941.5	18	8449.5
lihc_tcga_pan_can_atlas_2018	TCGA-BQ-5888	13.2492	7251	18	8449.5
luad_tcga_pan_can_atlas_2018	TCGA-BQ-5891	0.953414	9594	18	8449.5
lusc_tcga_pan_can_atlas_2018	TCGA-BR-A4IZ	8.97524	8213.5	18	8449.5
blca_tcga_pan_can_atlas_2018	TCGA-D8-A1Y2	14.2355	6987	18	8449.5
coadread_tcga_pan_can_atlas_2018	TCGA-DH-A66F	17.1943	6281.5	18	8449.5
luad_tcga_pan_can_atlas_2018	TCGA-DJ-A2PZ	8.41635	8295	18	8449.5
thym_tcga_pan_can_atlas_2018	TCGA-DJ-A3V0	36.9859	3123	18	8449.5
coadread_tcga_pan_can_atlas_2018	TCGA-DX-A240	60.2952	1596.5	18	8449.5
thym_tcga_pan_can_atlas_2018	TCGA-E1-A7Z4	145.05	153	18	8449.5
thym_tcga_pan_can_atlas_2018	TCGA-E2-A1IE	77.6539	992	18	8449.5
sarc_tcga_pan_can_atlas_2018	TCGA-E8-A432	30.6079	3889.5	18	8449.5
lihc_tcga_pan_can_atlas_2018	TCGA-E9-A249	7.13417	8502.5	18	8449.5
hnsc_tcga_pan_can_atlas_2018	TCGA-EB-A6L9	36.4599	3176.5	18	8449.5
ucec_tcga_pan_can_atlas_2018	TCGA-EJ-7325	35.1777	3333.5	18	8449.5
lgg_tcga_pan_can_atlas_2018	TCGA-EJ-7785	38.6955	2938	18	8449.5
lgg_tcga_pan_can_atlas_2018	TCGA-EL-A3GV	50.3666	2077	18	8449.5
lgg_tcga_pan_can_atlas_2018	TCGA-EL-A3H5	83.5717	833.5	18	8449.5
brca_tcga_pan_can_atlas_2018	TCGA-EL-A4KI	23.9011	4864.5	18	8449.5
lusc_tcga_pan_can_atlas_2018	TCGA-EM-A2CK	17.8847	6126.5	18	8449.5
stad_tcga_pan_can_atlas_2018	TCGA-EM-A3FN	12.0656	7617.5	18	8449.5
paad_tcga_pan_can_atlas_2018	TCGA-ET-A39J	106.092	450	18	8449.5
prad_tcga_pan_can_atlas_2018	TCGA-HC-7737	35.8352	3263.5	18	8449.5
kirc_tcga_pan_can_atlas_2018	TCGA-HC-8258	27.8463	4226.5	18	8449.5
brca_tcga_pan_can_atlas_2018	TCGA-HN-A2OB	62.4651	1498	18	8449.5
prad_tcga_pan_can_atlas_2018	TCGA-HT-7608	22.06	5183	18	8449.5
coadread_tcga_pan_can_atlas_2018	TCGA-HT-7620	14.2683	6979.5	18	8449.5
kirp_tcga_pan_can_atlas_2018	TCGA-HT-8113	29.5887	4018	18	8449.5
hnsc_tcga_pan_can_atlas_2018	TCGA-HV-A5A5	9.50127	8117.5	18	8449.5
esca_tcga_pan_can_atlas_2018	TCGA-HW-A5KM	20.7121	5449	18	8449.5
prad_tcga_pan_can_atlas_2018	TCGA-J4-8200	40.0434	2828.5	18	8449.5
ucec_tcga_pan_can_atlas_2018	TCGA-J4-A67Q	32.0544	3680.5	18	8449.5
chol_tcga_pan_can_atlas_2018	TCGA-J4-A67S	27.386	4278.5	18	8449.5
luad_tcga_pan_can_atlas_2018	TCGA-KK-A7AU	58.3555	1690	18	8449.5
lgg_tcga_pan_can_atlas_2018	TCGA-KK-A7B1	34.9476	3366.5	18	8449.5
brca_tcga_pan_can_atlas_2018	TCGA-KL-8346	62.3664	1501.5	18	8449.5
brca_tcga_pan_can_atlas_2018	TCGA-KN-8422	25.4792	4585	18	8449.5
kirp_tcga_pan_can_atlas_2018	TCGA-KN-8423	25.9066	4529.5	18	8449.5
tgct_tcga_pan_can_atlas_2018	TCGA-KN-8436	42.3447	2647	18	8449.5
ov_tcga_pan_can_atlas_2018	TCGA-MQ-A4LJ	23.3093	4969.5	18	8449.5
kirp_tcga_pan_can_atlas_2018	TCGA-OL-A66H	26.6842	4408	18	8449.5
stad_tcga_pan_can_atlas_2018	TCGA-OR-A5JJ	16.1094	6524.5	18	8449.5
thca_tcga_pan_can_atlas_2018	TCGA-OR-A5KU	153.631	123	18	8449.5
sarc_tcga_pan_can_atlas_2018	TCGA-OR-A5LG	52.2405	1964	18	8449.5
acc_tcga_pan_can_atlas_2018	TCGA-OR-A5LP	61.0514	1560	18	8449.5
gbm_tcga_pan_can_atlas_2018	TCGA-QH-A65S	2.53148	9268	18	8449.5
lihc_tcga_pan_can_atlas_2018	TCGA-QH-A6CS	19.3313	5763	18	8449.5
coadread_tcga_pan_can_atlas_2018	TCGA-QH-A86X	11.0793	7853.5	18	8449.5
stad_tcga_pan_can_atlas_2018	TCGA-QQ-A5V2	1.84108	9399	18	8449.5
brca_tcga_pan_can_atlas_2018	TCGA-QR-A70U	48.4269	2230.5	18	8449.5
laml_tcga_pan_can_atlas_2018	TCGA-R8-A6ML	94.0264	613	18	8449.5
thca_tcga_pan_can_atlas_2018	TCGA-S9-A6U8	98.2345	548	18	8449.5
ucec_tcga_pan_can_atlas_2018	TCGA-SC-AA5Z	21.8299	5231	18	8449.5
blca_tcga_pan_can_atlas_2018	TCGA-SN-A84X	10.2574	7995	18	8449.5
hnsc_tcga_pan_can_atlas_2018	TCGA-TM-A84C	16.1752	6503	18	8449.5
kich_tcga_pan_can_atlas_2018	TCGA-TM-A84F	59.0459	1646	18	8449.5
acc_tcga_pan_can_atlas_2018	TCGA-V4-A9EM	31.7586	3718.5	18	8449.5
coadread_tcga_pan_can_atlas_2018	TCGA-V4-A9F4	20.8436	5424.5	18	8449.5
brca_tcga_pan_can_atlas_2018	TCGA-YU-A90W	36.5914	3163	18	8449.5
kirp_tcga_pan_can_atlas_2018	TCGA-ZG-A9LS	16.9642	6338.5	18	8449.5
ov_tcga_pan_can_atlas_2018	TCGA-ZG-A9LU	19.0354	5827	18	8449.5
luad_tcga_pan_can_atlas_2018	TCGA-06-0881	16.5697	6423.5	19	8352.5
pcpg_tcga_pan_can_atlas_2018	TCGA-13-1495	90.3771	675	19	8352.5
luad_tcga_pan_can_atlas_2018	TCGA-24-1416	6.37801	8627.5	19	8352.5
prad_tcga_pan_can_atlas_2018	TCGA-4V-A9QQ	51.6816	1994.5	19	8352.5
lusc_tcga_pan_can_atlas_2018	TCGA-A1-A0SM	7.95608	8385.5	19	8352.5
thca_tcga_pan_can_atlas_2018	TCGA-A2-A1G0	20.2518	5547.5	19	8352.5
gbm_tcga_pan_can_atlas_2018	TCGA-A8-A091	33.0079	3567	19	8352.5
lusc_tcga_pan_can_atlas_2018	TCGA-AA-3544	14.0053	7051.5	19	8352.5
ov_tcga_pan_can_atlas_2018	TCGA-AA-3560	19.9888	5613	19	8352.5
stad_tcga_pan_can_atlas_2018	TCGA-AB-2813	1.01917	9549.5	19	8352.5
brca_tcga_pan_can_atlas_2018	TCGA-AB-2862	47.0132	2323	19	8352.5
brca_tcga_pan_can_atlas_2018	TCGA-AB-2863	1.01917	9549.5	19	8352.5
gbm_tcga_pan_can_atlas_2018	TCGA-AB-2883	23.9997	4840.5	19	8352.5
brca_tcga_pan_can_atlas_2018	TCGA-AC-A23E	22.9477	5036	19	8352.5
brca_tcga_pan_can_atlas_2018	TCGA-AO-A0JA	21.534	5280	19	8352.5
paad_tcga_pan_can_atlas_2018	TCGA-AQ-A1H3	32.5147	3632	19	8352.5
thym_tcga_pan_can_atlas_2018	TCGA-AR-A1AU	94.2894	607	19	8352.5
lgg_tcga_pan_can_atlas_2018	TCGA-AX-A1CC	25.9066	4529.5	19	8352.5
thym_tcga_pan_can_atlas_2018	TCGA-B6-A401	85.347	793.5	19	8352.5
prad_tcga_pan_can_atlas_2018	TCGA-BH-A1FE	74.7279	1065.5	19	8352.5
luad_tcga_pan_can_atlas_2018	TCGA-BH-A28Q	36.7886	3147	19	8352.5
paad_tcga_pan_can_atlas_2018	TCGA-BQ-5883	40.8324	2762	19	8352.5
coadread_tcga_pan_can_atlas_2018	TCGA-BR-8364	22.1915	5164.5	19	8352.5
coadread_tcga_pan_can_atlas_2018	TCGA-BR-8371	11.8026	7711.5	19	8352.5
cesc_tcga_pan_can_atlas_2018	TCGA-C8-A12N	11.7697	7720	19	8352.5
skcm_tcga_pan_can_atlas_2018	TCGA-CV-A464	56.6131	1755	19	8352.5
coadread_tcga_pan_can_atlas_2018	TCGA-D8-A141	20.5806	5473	19	8352.5
hnsc_tcga_pan_can_atlas_2018	TCGA-D8-A1JS	12.1971	7584.5	19	8352.5
brca_tcga_pan_can_atlas_2018	TCGA-DB-A4XC	46.7173	2352	19	8352.5
skcm_tcga_pan_can_atlas_2018	TCGA-DB-A64Q	5.9835	8697.5	19	8352.5
kirc_tcga_pan_can_atlas_2018	TCGA-DH-A7UT	17.4573	6232.5	19	8352.5
paad_tcga_pan_can_atlas_2018	TCGA-DJ-A2PW	34.8489	3379	19	8352.5
pcpg_tcga_pan_can_atlas_2018	TCGA-DK-A3WY	163.297	100	19	8352.5
thca_tcga_pan_can_atlas_2018	TCGA-DU-7009	154.354	118	19	8352.5
ov_tcga_pan_can_atlas_2018	TCGA-E1-A7YW	36.8215	3143	19	8352.5
paad_tcga_pan_can_atlas_2018	TCGA-E2-A15J	53.9172	1877.5	19	8352.5
brca_tcga_pan_can_atlas_2018	TCGA-E2-A1IF	37.4133	3064.5	19	8352.5
paad_tcga_pan_can_atlas_2018	TCGA-E2-A1L6	54.1802	1858	19	8352.5
skcm_tcga_pan_can_atlas_2018	TCGA-E9-A245	0.854785	9618.5	19	8352.5
kirp_tcga_pan_can_atlas_2018	TCGA-E9-A6HE	27.8463	4226.5	19	8352.5
ucec_tcga_pan_can_atlas_2018	TCGA-EB-A3XE	5.91774	8712.5	19	8352.5
lgg_tcga_pan_can_atlas_2018	TCGA-EJ-5509	48.131	2246	19	8352.5
lgg_tcga_pan_can_atlas_2018	TCGA-EJ-5510	62.0377	1514.5	19	8352.5
brca_tcga_pan_can_atlas_2018	TCGA-EJ-5517	62.1034	1510	19	8352.5
ucec_tcga_pan_can_atlas_2018	TCGA-EJ-5532	60.098	1608.5	19	8352.5
brca_tcga_pan_can_atlas_2018	TCGA-EJ-7791	36.7558	3150	19	8352.5
brca_tcga_pan_can_atlas_2018	TCGA-EJ-A65G	21.8957	5217	19	8352.5
lihc_tcga_pan_can_atlas_2018	TCGA-EJ-A7NH	15.5834	6657.5	19	8352.5
ucec_tcga_pan_can_atlas_2018	TCGA-EK-A2RE	1.87395	9393	19	8352.5
cesc_tcga_pan_can_atlas_2018	TCGA-EL-A3CM	26.7285	4399	19	8352.5
thca_tcga_pan_can_atlas_2018	TCGA-EL-A3GU	136.009	187	19	8352.5
thca_tcga_pan_can_atlas_2018	TCGA-EL-A3H7	139.001	177	19	8352.5
prad_tcga_pan_can_atlas_2018	TCGA-EL-A4K6	44.1529	2529	19	8352.5
ov_tcga_pan_can_atlas_2018	TCGA-EM-A2P2	17.293	6260	19	8352.5
paad_tcga_pan_can_atlas_2018	TCGA-EM-A3ST	38.8598	2925.5	19	8352.5
thca_tcga_pan_can_atlas_2018	TCGA-ET-A3BT	87.6155	725	19	8352.5
brca_tcga_pan_can_atlas_2018	TCGA-EW-A1P7	30.0819	3953	19	8352.5
ov_tcga_pan_can_atlas_2018	TCGA-FE-A22Z	73.7417	1095	19	8352.5
thca_tcga_pan_can_atlas_2018	TCGA-G9-6332	87.3525	731	19	8352.5
brca_tcga_pan_can_atlas_2018	TCGA-G9-6498	64.1746	1425.5	19	8352.5
prad_tcga_pan_can_atlas_2018	TCGA-GM-A2DK	86.958	742.5	19	8352.5
lgg_tcga_pan_can_atlas_2018	TCGA-HC-7736	36.2626	3206.5	19	8352.5
kirc_tcga_pan_can_atlas_2018	TCGA-HC-A48F	22.3559	5127.5	19	8352.5
brca_tcga_pan_can_atlas_2018	TCGA-HT-7473	16.5368	6431	19	8352.5
brca_tcga_pan_can_atlas_2018	TCGA-HT-7686	42.7393	2623	19	8352.5
ov_tcga_pan_can_atlas_2018	TCGA-HT-A617	16.1423	6515	19	8352.5
ov_tcga_pan_can_atlas_2018	TCGA-HT-A74O	0.0986291	9843	19	8352.5
kirc_tcga_pan_can_atlas_2018	TCGA-J9-A8CN	40.668	2774	19	8352.5
brca_tcga_pan_can_atlas_2018	TCGA-KK-A6E5	68.1527	1264	19	8352.5
thca_tcga_pan_can_atlas_2018	TCGA-KL-8327	137.062	183	19	8352.5
uvm_tcga_pan_can_atlas_2018	TCGA-KL-8328	102.804	489	19	8352.5
skcm_tcga_pan_can_atlas_2018	TCGA-KL-8337	44.8433	2473.5	19	8352.5
prad_tcga_pan_can_atlas_2018	TCGA-KM-8442	47.2433	2308.5	19	8352.5
lgg_tcga_pan_can_atlas_2018	TCGA-KM-8477	51.057	2032.5	19	8352.5
kich_tcga_pan_can_atlas_2018	TCGA-KN-8434	59.0788	1645	19	8352.5
uvm_tcga_pan_can_atlas_2018	TCGA-KO-8410	103.1	484.5	19	8352.5
lusc_tcga_pan_can_atlas_2018	TCGA-LD-A9QF	10.6191	7938	19	8352.5
thca_tcga_pan_can_atlas_2018	TCGA-OR-A5KS	83.8018	829	19	8352.5
thca_tcga_pan_can_atlas_2018	TCGA-OR-A5KV	127.494	250	19	8352.5
luad_tcga_pan_can_atlas_2018	TCGA-Q3-AA2A	3.12325	9152	19	8352.5
kich_tcga_pan_can_atlas_2018	TCGA-RT-A6YA	50.6296	2062.5	19	8352.5
prad_tcga_pan_can_atlas_2018	TCGA-S9-A6U5	32.6133	3620.5	19	8352.5
pcpg_tcga_pan_can_atlas_2018	TCGA-S9-A6U9	95.9332	580.5	19	8352.5
hnsc_tcga_pan_can_atlas_2018	TCGA-SO-A8JP	17.7532	6165.5	19	8352.5
lusc_tcga_pan_can_atlas_2018	TCGA-TS-A7OY	8.38347	8300.5	19	8352.5
hnsc_tcga_pan_can_atlas_2018	TCGA-TS-A7P3	22.6518	5075.5	19	8352.5
ov_tcga_pan_can_atlas_2018	TCGA-V4-A9EC	24.4271	4765.5	19	8352.5
hnsc_tcga_pan_can_atlas_2018	TCGA-V4-A9F8	19.6272	5702	19	8352.5
brca_tcga_pan_can_atlas_2018	TCGA-VP-A87E	66.9691	1305	19	8352.5
lihc_tcga_pan_can_atlas_2018	TCGA-VR-A8ET	1.54519	9444	19	8352.5
sarc_tcga_pan_can_atlas_2018	TCGA-WB-A81Q	24.8216	4709.5	19	8352.5
stad_tcga_pan_can_atlas_2018	TCGA-XE-AAOC	8.87662	8233.5	19	8352.5
lgg_tcga_pan_can_atlas_2018	TCGA-XJ-A83G	48.0324	2253.5	19	8352.5
skcm_tcga_pan_can_atlas_2018	TCGA-YS-A95C	4.37255	8954	19	8352.5
luad_tcga_pan_can_atlas_2018	TCGA-YS-AA4M	2.76161	9219.5	19	8352.5
coadread_tcga_pan_can_atlas_2018	TCGA-Z4-AAPF	15.945	6566.5	19	8352.5
ucec_tcga_pan_can_atlas_2018	TCGA-06-0132	25.3477	4609	20	8255
blca_tcga_pan_can_atlas_2018	TCGA-06-0151	46.5858	2358.5	20	8255
stad_tcga_pan_can_atlas_2018	TCGA-14-1821	17.7861	6155	20	8255
luad_tcga_pan_can_atlas_2018	TCGA-25-1312	1.01917	9549.5	20	8255
lusc_tcga_pan_can_atlas_2018	TCGA-28-5218	5.16159	8822	20	8255
ucec_tcga_pan_can_atlas_2018	TCGA-2A-AAYO	41.8187	2681	20	8255
paad_tcga_pan_can_atlas_2018	TCGA-2G-AAFZ	44.4817	2508.5	20	8255
uvm_tcga_pan_can_atlas_2018	TCGA-2G-AAG7	81.369	889	20	8255
lgg_tcga_pan_can_atlas_2018	TCGA-2G-AAGP	132.097	212	20	8255
luad_tcga_pan_can_atlas_2018	TCGA-2G-AAKG	216.918	36.5	20	8255
stad_tcga_pan_can_atlas_2018	TCGA-4H-AAAK	11.441	7785.5	20	8255
coadread_tcga_pan_can_atlas_2018	TCGA-55-8619	13.6766	7130	20	8255
lgg_tcga_pan_can_atlas_2018	TCGA-5K-AAAP	34.6517	3394.5	20	8255
brca_tcga_pan_can_atlas_2018	TCGA-75-6212	49.8405	2120	20	8255
brca_tcga_pan_can_atlas_2018	TCGA-A7-A0D9	37.4462	3061.5	20	8255
kirc_tcga_pan_can_atlas_2018	TCGA-A7-A13G	23.6052	4920	20	8255
brca_tcga_pan_can_atlas_2018	TCGA-A8-A082	18.0491	6078.5	20	8255
gbm_tcga_pan_can_atlas_2018	TCGA-AA-3520	24.0326	4830.5	20	8255
thca_tcga_pan_can_atlas_2018	TCGA-AA-3534	28.9969	4086.5	20	8255
prad_tcga_pan_can_atlas_2018	TCGA-AB-2876	40.0763	2823.5	20	8255
ov_tcga_pan_can_atlas_2018	TCGA-AB-2920	12.0327	7630	20	8255
skcm_tcga_pan_can_atlas_2018	TCGA-AB-2935	2.00546	9363.5	20	8255
cesc_tcga_pan_can_atlas_2018	TCGA-AB-2955	16.0765	6530.5	20	8255
thca_tcga_pan_can_atlas_2018	TCGA-AC-A2BM	99.3523	528	20	8255
ov_tcga_pan_can_atlas_2018	TCGA-AF-3400	34.4873	3409.5	20	8255
kirp_tcga_pan_can_atlas_2018	TCGA-AG-3584	23.9997	4840.5	20	8255
laml_tcga_pan_can_atlas_2018	TCGA-AK-3440	94.1907	610	20	8255
lusc_tcga_pan_can_atlas_2018	TCGA-AN-A0FF	5.65473	8754	20	8255
thca_tcga_pan_can_atlas_2018	TCGA-AO-A126	108.722	408	20	8255
coadread_tcga_pan_can_atlas_2018	TCGA-AP-A0LV	25.0847	4655.5	20	8255
lihc_tcga_pan_can_atlas_2018	TCGA-AP-A1E4	51.1227	2028.5	20	8255
tgct_tcga_pan_can_atlas_2018	TCGA-AR-A24O	118.585	312	20	8255
pcpg_tcga_pan_can_atlas_2018	TCGA-AR-A24V	105.303	459	20	8255
luad_tcga_pan_can_atlas_2018	TCGA-B5-A0K0	48.5912	2214	20	8255
paad_tcga_pan_can_atlas_2018	TCGA-B6-A0RI	234.277	20	20	8255
blca_tcga_pan_can_atlas_2018	TCGA-B8-4619	17.1943	6281.5	20	8255
ucec_tcga_pan_can_atlas_2018	TCGA-BA-A6DG	2.26847	9306.5	20	8255
coadread_tcga_pan_can_atlas_2018	TCGA-BJ-A0ZH	15.1231	6759.5	20	8255
lgg_tcga_pan_can_atlas_2018	TCGA-BJ-A18Z	41.5228	2702.5	20	8255
brca_tcga_pan_can_atlas_2018	TCGA-CH-5790	32.0216	3686.5	20	8255
brca_tcga_pan_can_atlas_2018	TCGA-CS-6290	37.3804	3068	20	8255
kirp_tcga_pan_can_atlas_2018	TCGA-CZ-5454	23.7367	4897.5	20	8255
hnsc_tcga_pan_can_atlas_2018	TCGA-D8-A1X7	16.7341	6389.5	20	8255
coadread_tcga_pan_can_atlas_2018	TCGA-DJ-A4V4	15.8135	6597.5	20	8255
coadread_tcga_pan_can_atlas_2018	TCGA-DU-5851	17.4573	6232.5	20	8255
coadread_tcga_pan_can_atlas_2018	TCGA-E1-A7YU	0.756156	9636	20	8255
kich_tcga_pan_can_atlas_2018	TCGA-E2-A570	30.6079	3889.5	20	8255
laml_tcga_pan_can_atlas_2018	TCGA-E9-A1N4	32.8764	3587.5	20	8255
lgg_tcga_pan_can_atlas_2018	TCGA-EJ-8470	38.1037	2993	20	8255
brca_tcga_pan_can_atlas_2018	TCGA-EM-A2CT	48.4597	2227.5	20	8255
hnsc_tcga_pan_can_atlas_2018	TCGA-EM-A4FM	5.32597	8800.5	20	8255
prad_tcga_pan_can_atlas_2018	TCGA-EW-A1P0	41.1283	2732.5	20	8255
esca_tcga_pan_can_atlas_2018	TCGA-EW-A1P6	18.4765	5980	20	8255
coadread_tcga_pan_can_atlas_2018	TCGA-F6-A8O3	0.230134	9789.5	20	8255
thca_tcga_pan_can_atlas_2018	TCGA-FI-A2CX	66.7719	1316	20	8255
kirc_tcga_pan_can_atlas_2018	TCGA-G9-7509	52.9309	1931	20	8255
kirc_tcga_pan_can_atlas_2018	TCGA-G9-7521	30.9695	3843	20	8255
hnsc_tcga_pan_can_atlas_2018	TCGA-HC-8261	17.9505	6110.5	20	8255
skcm_tcga_pan_can_atlas_2018	TCGA-HT-A5RB	0.0986291	9843	20	8255
prad_tcga_pan_can_atlas_2018	TCGA-HW-7489	41.49	2705.5	20	8255
ov_tcga_pan_can_atlas_2018	TCGA-HZ-7925	20.1861	5565	20	8255
skcm_tcga_pan_can_atlas_2018	TCGA-IB-AAUM	0.263011	9776.5	20	8255
thca_tcga_pan_can_atlas_2018	TCGA-KC-A4BN	59.6706	1622.5	20	8255
thym_tcga_pan_can_atlas_2018	TCGA-KK-A6E0	48.7556	2203	20	8255
uvm_tcga_pan_can_atlas_2018	TCGA-KK-A8I4	74.2677	1078	20	8255
lgg_tcga_pan_can_atlas_2018	TCGA-KK-A8IH	66.1801	1345	20	8255
lihc_tcga_pan_can_atlas_2018	TCGA-KL-8325	23.8354	4877.5	20	8255
lgg_tcga_pan_can_atlas_2018	TCGA-KL-8342	73.906	1087	20	8255
prad_tcga_pan_can_atlas_2018	TCGA-KO-8414	105.599	454	20	8255
uvm_tcga_pan_can_atlas_2018	TCGA-KO-8415	96.6236	573	20	8255
thca_tcga_pan_can_atlas_2018	TCGA-OR-A5L3	152.152	128	20	8255
lusc_tcga_pan_can_atlas_2018	TCGA-P5-A5EX	7.98895	8372	20	8255
skcm_tcga_pan_can_atlas_2018	TCGA-P8-A6RX	17.7532	6165.5	20	8255
thym_tcga_pan_can_atlas_2018	TCGA-PK-A5H8	119.111	308	20	8255
stad_tcga_pan_can_atlas_2018	TCGA-QH-A65V	12.6245	7442	20	8255
ucec_tcga_pan_can_atlas_2018	TCGA-QU-A6IL	3.18901	9142	20	8255
brca_tcga_pan_can_atlas_2018	TCGA-QU-A6IN	140.185	169	20	8255
thca_tcga_pan_can_atlas_2018	TCGA-S9-A7R1	169.839	85	20	8255
lgg_tcga_pan_can_atlas_2018	TCGA-SR-A6MP	51.2214	2024	20	8255
sarc_tcga_pan_can_atlas_2018	TCGA-TM-A84L	40.8324	2762	20	8255
kirp_tcga_pan_can_atlas_2018	TCGA-TS-A7P1	18.5094	5971	20	8255
luad_tcga_pan_can_atlas_2018	TCGA-TS-A7P6	9.30401	8149.5	20	8255
skcm_tcga_pan_can_atlas_2018	TCGA-UT-A97Y	4.73419	8895	20	8255
brca_tcga_pan_can_atlas_2018	TCGA-V1-A9OX	37.2818	3079	20	8255
brca_tcga_pan_can_atlas_2018	TCGA-V4-A9EI	12.7889	7384	20	8255
kirc_tcga_pan_can_atlas_2018	TCGA-VD-A8KI	36.5914	3163	20	8255
gbm_tcga_pan_can_atlas_2018	TCGA-VD-A8KL	20.9751	5390	20	8255
brca_tcga_pan_can_atlas_2018	TCGA-VP-A876	109.577	393.5	20	8255
gbm_tcga_pan_can_atlas_2018	TCGA-VP-A87C	55.561	1799.5	20	8255
esca_tcga_pan_can_atlas_2018	TCGA-WB-A81P	12.9862	7326	20	8255
hnsc_tcga_pan_can_atlas_2018	TCGA-XA-A8JR	12.3615	7536.5	20	8255
stad_tcga_pan_can_atlas_2018	TCGA-XE-AAOF	41.6872	2690	20	8255
pcpg_tcga_pan_can_atlas_2018	TCGA-XU-A92R	90.0483	683	20	8255
uvm_tcga_pan_can_atlas_2018	TCGA-YL-A8SP	77.7854	989	20	8255
pcpg_tcga_pan_can_atlas_2018	TCGA-YU-A94D	71.2431	1170	20	8255
hnsc_tcga_pan_can_atlas_2018	TCGA-YZ-A982	16.2738	6484.5	20	8255
brca_tcga_pan_can_atlas_2018	TCGA-ZC-AAAF	38.301	2969.5	20	8255
luad_tcga_pan_can_atlas_2018	TCGA-ZN-A9VP	7.49581	8448	20	8255
prad_tcga_pan_can_atlas_2018	TCGA-ZT-A8OM	45.9611	2398.5	20	8255
prad_tcga_pan_can_atlas_2018	TCGA-13-0768	58.6514	1672.5	21	8145.5
prad_tcga_pan_can_atlas_2018	TCGA-13-1511	54.246	1854.5	21	8145.5
ov_tcga_pan_can_atlas_2018	TCGA-2A-AAYU	20.219	5557	21	8145.5
sarc_tcga_pan_can_atlas_2018	TCGA-2G-AAEX	41.3913	2713.5	21	8145.5
luad_tcga_pan_can_atlas_2018	TCGA-2G-AAFJ	26.0381	4494	21	8145.5
lgg_tcga_pan_can_atlas_2018	TCGA-2G-AAFV	45.6653	2414	21	8145.5
chol_tcga_pan_can_atlas_2018	TCGA-2G-AAG0	50.2679	2085	21	8145.5
thca_tcga_pan_can_atlas_2018	TCGA-2G-AAGM	127.922	246	21	8145.5
pcpg_tcga_pan_can_atlas_2018	TCGA-2G-AAGO	132.36	210.5	21	8145.5
lgg_tcga_pan_can_atlas_2018	TCGA-3E-AAAY	75.1225	1055	21	8145.5
blca_tcga_pan_can_atlas_2018	TCGA-3H-AB3L	11.8684	7692.5	21	8145.5
meso_tcga_pan_can_atlas_2018	TCGA-3H-AB3X	48.9858	2183.5	21	8145.5
coadread_tcga_pan_can_atlas_2018	TCGA-50-5055	60.1637	1604	21	8145.5
acc_tcga_pan_can_atlas_2018	TCGA-A2-A3XU	29.9832	3970	21	8145.5
kirp_tcga_pan_can_atlas_2018	TCGA-A7-A26J	20.6135	5466	21	8145.5
ov_tcga_pan_can_atlas_2018	TCGA-A8-A08O	31.0024	3833	21	8145.5
esca_tcga_pan_can_atlas_2018	TCGA-AA-3519	9.07387	8187	21	8145.5
kirc_tcga_pan_can_atlas_2018	TCGA-AA-3532	28.9969	4086.5	21	8145.5
gbm_tcga_pan_can_atlas_2018	TCGA-AB-2843	7.06842	8515.5	21	8145.5
stad_tcga_pan_can_atlas_2018	TCGA-AB-2925	7.98895	8372	21	8145.5
stad_tcga_pan_can_atlas_2018	TCGA-AB-2972	0.986291	9579	21	8145.5
luad_tcga_pan_can_atlas_2018	TCGA-AB-3002	47.0461	2318.5	21	8145.5
lusc_tcga_pan_can_atlas_2018	TCGA-AC-A7VB	8.21909	8331	21	8145.5
kirp_tcga_pan_can_atlas_2018	TCGA-AG-3583	20.0546	5591	21	8145.5
laml_tcga_pan_can_atlas_2018	TCGA-AO-A12H	40.5694	2779.5	21	8145.5
lusc_tcga_pan_can_atlas_2018	TCGA-AR-A24P	2.76161	9219.5	21	8145.5
kirc_tcga_pan_can_atlas_2018	TCGA-AS-3777	40.7009	2772	21	8145.5
ucec_tcga_pan_can_atlas_2018	TCGA-B0-5083	34.3558	3425.5	21	8145.5
thym_tcga_pan_can_atlas_2018	TCGA-B6-A0RP	102.771	490	21	8145.5
tgct_tcga_pan_can_atlas_2018	TCGA-B6-A1KI	73.5115	1099	21	8145.5
brca_tcga_pan_can_atlas_2018	TCGA-BH-A0BF	43.5283	2565	21	8145.5
tgct_tcga_pan_can_atlas_2018	TCGA-BH-A0DD	81.7306	879.5	21	8145.5
prad_tcga_pan_can_atlas_2018	TCGA-BH-A0DO	54.0487	1867	21	8145.5
lusc_tcga_pan_can_atlas_2018	TCGA-BH-A0E1	15.682	6630	21	8145.5
prad_tcga_pan_can_atlas_2018	TCGA-BH-A201	28.1422	4187	21	8145.5
kirp_tcga_pan_can_atlas_2018	TCGA-BJ-A28V	32.449	3643.5	21	8145.5
ucec_tcga_pan_can_atlas_2018	TCGA-BQ-5879	22.9148	5041	21	8145.5
luad_tcga_pan_can_atlas_2018	TCGA-C5-A0TN	11.441	7785.5	21	8145.5
luad_tcga_pan_can_atlas_2018	TCGA-C8-A9FZ	19.4628	5741	21	8145.5
coadread_tcga_pan_can_atlas_2018	TCGA-CF-A9FM	13.0848	7288	21	8145.5
skcm_tcga_pan_can_atlas_2018	TCGA-CH-5740	1.01917	9549.5	21	8145.5
esca_tcga_pan_can_atlas_2018	TCGA-CH-5741	12.9862	7326	21	8145.5
blca_tcga_pan_can_atlas_2018	TCGA-CH-5744	1.97258	9376.5	21	8145.5
brca_tcga_pan_can_atlas_2018	TCGA-CJ-5681	18.1477	6051	21	8145.5
ucec_tcga_pan_can_atlas_2018	TCGA-CS-4944	60.098	1608.5	21	8145.5
kirp_tcga_pan_can_atlas_2018	TCGA-CW-6097	18.7724	5912	21	8145.5
brca_tcga_pan_can_atlas_2018	TCGA-D7-A6ET	26.4326	4435.5	21	8145.5
ucec_tcga_pan_can_atlas_2018	TCGA-D8-A1JH	14.0053	7051.5	21	8145.5
lihc_tcga_pan_can_atlas_2018	TCGA-D8-A1XG	14.7286	6866.5	21	8145.5
hnsc_tcga_pan_can_atlas_2018	TCGA-D8-A1XS	16.3067	6474.5	21	8145.5
brca_tcga_pan_can_atlas_2018	TCGA-D8-A27K	48.0324	2253.5	21	8145.5
coadread_tcga_pan_can_atlas_2018	TCGA-D8-A27T	13.0848	7288	21	8145.5
thca_tcga_pan_can_atlas_2018	TCGA-DB-5270	122.727	283.5	21	8145.5
brca_tcga_pan_can_atlas_2018	TCGA-DB-A4XG	72.9526	1120	21	8145.5
brca_tcga_pan_can_atlas_2018	TCGA-DB-A64O	25.4792	4585	21	8145.5
tgct_tcga_pan_can_atlas_2018	TCGA-DU-6407	94.5195	602	21	8145.5
prad_tcga_pan_can_atlas_2018	TCGA-DW-5560	48.8543	2192.5	21	8145.5
luad_tcga_pan_can_atlas_2018	TCGA-DW-7842	3.02462	9170.5	21	8145.5
pcpg_tcga_pan_can_atlas_2018	TCGA-DX-AB3C	71.3088	1166.5	21	8145.5
lgg_tcga_pan_can_atlas_2018	TCGA-E2-A10F	28.8654	4106.5	21	8145.5
brca_tcga_pan_can_atlas_2018	TCGA-E2-A153	23.2436	4981.5	21	8145.5
brca_tcga_pan_can_atlas_2018	TCGA-E2-A1IU	11.0793	7853.5	21	8145.5
luad_tcga_pan_can_atlas_2018	TCGA-E9-A1QZ	24.8216	4709.5	21	8145.5
cesc_tcga_pan_can_atlas_2018	TCGA-E9-A1R3	2.56436	9263.5	21	8145.5
skcm_tcga_pan_can_atlas_2018	TCGA-E9-A1RD	1.1178	9516.5	21	8145.5
lgg_tcga_pan_can_atlas_2018	TCGA-E9-A229	37.7421	3032.5	21	8145.5
stad_tcga_pan_can_atlas_2018	TCGA-E9-A2JT	9.46839	8122.5	21	8145.5
luad_tcga_pan_can_atlas_2018	TCGA-EA-A5ZD	27.2874	4293	21	8145.5
kirc_tcga_pan_can_atlas_2018	TCGA-EJ-5508	64.602	1412.5	21	8145.5
laml_tcga_pan_can_atlas_2018	TCGA-EJ-8468	77.1608	1006.5	21	8145.5
cesc_tcga_pan_can_atlas_2018	TCGA-EJ-A6RC	28.7011	4125.5	21	8145.5
prad_tcga_pan_can_atlas_2018	TCGA-EK-A2RL	47.7693	2276.5	21	8145.5
brca_tcga_pan_can_atlas_2018	TCGA-EL-A3H1	49.3145	2155.5	21	8145.5
hnsc_tcga_pan_can_atlas_2018	TCGA-EM-A22L	10.4547	7964	21	8145.5
coadread_tcga_pan_can_atlas_2018	TCGA-EM-A3SZ	12.7889	7384	21	8145.5
gbm_tcga_pan_can_atlas_2018	TCGA-EM-A4FV	24.46	4762	21	8145.5
thca_tcga_pan_can_atlas_2018	TCGA-ER-A3ES	247.033	15	21	8145.5
ucs_tcga_pan_can_atlas_2018	TCGA-FN-7833	27.5175	4264	21	8145.5
brca_tcga_pan_can_atlas_2018	TCGA-G9-6364	39.3859	2881.5	21	8145.5
hnsc_tcga_pan_can_atlas_2018	TCGA-G9-6373	26.6627	4410.5	21	8145.5
thca_tcga_pan_can_atlas_2018	TCGA-GM-A4E0	72.0321	1141	21	8145.5
prad_tcga_pan_can_atlas_2018	TCGA-HC-7211	40.142	2813.5	21	8145.5
ucec_tcga_pan_can_atlas_2018	TCGA-HC-7821	31.4298	3754	21	8145.5
ucec_tcga_pan_can_atlas_2018	TCGA-HC-8256	28.2737	4171	21	8145.5
hnsc_tcga_pan_can_atlas_2018	TCGA-HC-A6AQ	3.48489	9099	21	8145.5
sarc_tcga_pan_can_atlas_2018	TCGA-HC-A6HX	1.2493	9488	21	8145.5
blca_tcga_pan_can_atlas_2018	TCGA-HC-A8D1	18.8381	5893.5	21	8145.5
ucec_tcga_pan_can_atlas_2018	TCGA-HT-7690	0.0986291	9843	21	8145.5
hnsc_tcga_pan_can_atlas_2018	TCGA-HT-7692	2.95887	9190.5	21	8145.5
hnsc_tcga_pan_can_atlas_2018	TCGA-HT-8012	9.40264	8132.5	21	8145.5
kirp_tcga_pan_can_atlas_2018	TCGA-HT-A618	16.8327	6364.5	21	8145.5
sarc_tcga_pan_can_atlas_2018	TCGA-HW-A5KL	28.8654	4106.5	21	8145.5
pcpg_tcga_pan_can_atlas_2018	TCGA-IR-A3L7	147.385	146	21	8145.5
ucec_tcga_pan_can_atlas_2018	TCGA-J4-A83I	22.5203	5100	21	8145.5
kirc_tcga_pan_can_atlas_2018	TCGA-J8-A3YF	24.6901	4731.5	21	8145.5
lihc_tcga_pan_can_atlas_2018	TCGA-J9-A52E	10.6191	7938	21	8145.5
ov_tcga_pan_can_atlas_2018	TCGA-KH-A6WC	6.27938	8643.5	21	8145.5
thca_tcga_pan_can_atlas_2018	TCGA-KL-8331	98.9578	536.5	21	8145.5
thym_tcga_pan_can_atlas_2018	TCGA-KL-8332	84.8867	805	21	8145.5
esca_tcga_pan_can_atlas_2018	TCGA-KN-8433	11.2108	7835	21	8145.5
thca_tcga_pan_can_atlas_2018	TCGA-KO-8403	105.467	455	21	8145.5
gbm_tcga_pan_can_atlas_2018	TCGA-MH-A857	29.26	4050	21	8145.5
thca_tcga_pan_can_atlas_2018	TCGA-MQ-A4LC	91.725	649	21	8145.5
pcpg_tcga_pan_can_atlas_2018	TCGA-OR-A5KW	68.2513	1260.5	21	8145.5
lihc_tcga_pan_can_atlas_2018	TCGA-OR-A5LF	14.63	6891	21	8145.5
lusc_tcga_pan_can_atlas_2018	TCGA-P5-A730	10.9478	7885	21	8145.5
stad_tcga_pan_can_atlas_2018	TCGA-QH-A870	12.9862	7326	21	8145.5
laml_tcga_pan_can_atlas_2018	TCGA-QR-A70P	117.138	325	21	8145.5
stad_tcga_pan_can_atlas_2018	TCGA-QT-A5XO	2.30134	9303	21	8145.5
brca_tcga_pan_can_atlas_2018	TCGA-RW-A681	37.5119	3054.5	21	8145.5
blca_tcga_pan_can_atlas_2018	TCGA-RY-A843	2.07121	9337.5	21	8145.5
hnsc_tcga_pan_can_atlas_2018	TCGA-SH-A7BD	15.0902	6766	21	8145.5
luad_tcga_pan_can_atlas_2018	TCGA-SU-A7E7	18.1149	6061	21	8145.5
prad_tcga_pan_can_atlas_2018	TCGA-TQ-A7RK	44.0872	2530.5	21	8145.5
lusc_tcga_pan_can_atlas_2018	TCGA-V1-A9OT	15.6491	6641	21	8145.5
kirp_tcga_pan_can_atlas_2018	TCGA-V4-A9EJ	24.5258	4757.5	21	8145.5
ucec_tcga_pan_can_atlas_2018	TCGA-VD-AA8M	0.197258	9805	21	8145.5
ucec_tcga_pan_can_atlas_2018	TCGA-XE-AANI	34.2243	3440	21	8145.5
luad_tcga_pan_can_atlas_2018	TCGA-YL-A8SI	53.0624	1918.5	21	8145.5
thca_tcga_pan_can_atlas_2018	TCGA-ZB-A96D	64.4377	1419.5	21	8145.5
stad_tcga_pan_can_atlas_2018	TCGA-06-0189	15.419	6693.5	22	8028.5
dlbc_tcga_pan_can_atlas_2018	TCGA-06-1806	15.3204	6727.5	22	8028.5
hnsc_tcga_pan_can_atlas_2018	TCGA-06-5410	3.55065	9091	22	8028.5
lusc_tcga_pan_can_atlas_2018	TCGA-09-1672	5.85199	8728	22	8028.5
ucec_tcga_pan_can_atlas_2018	TCGA-13-1487	22.3888	5122	22	8028.5
sarc_tcga_pan_can_atlas_2018	TCGA-2A-A8VL	20.4162	5507.5	22	8028.5
thym_tcga_pan_can_atlas_2018	TCGA-2G-AAH8	73.906	1087	22	8028.5
meso_tcga_pan_can_atlas_2018	TCGA-2G-AAKL	230.891	24	22	8028.5
prad_tcga_pan_can_atlas_2018	TCGA-3A-A9IX	34.0928	3455	22	8028.5
luad_tcga_pan_can_atlas_2018	TCGA-3U-A98J	24.3614	4778	22	8028.5
tgct_tcga_pan_can_atlas_2018	TCGA-5P-A9KH	67.4294	1289	22	8028.5
cesc_tcga_pan_can_atlas_2018	TCGA-5U-AB0E	22.5861	5086	22	8028.5
paad_tcga_pan_can_atlas_2018	TCGA-85-A513	29.9175	3985.5	22	8028.5
brca_tcga_pan_can_atlas_2018	TCGA-97-8552	20.5806	5473	22	8028.5
thca_tcga_pan_can_atlas_2018	TCGA-A2-A0CV	98.9907	534.5	22	8028.5
lihc_tcga_pan_can_atlas_2018	TCGA-A2-A0T7	20.745	5442.5	22	8028.5
lihc_tcga_pan_can_atlas_2018	TCGA-A2-A259	52.4707	1951.5	22	8028.5
kirc_tcga_pan_can_atlas_2018	TCGA-A7-A0CD	38.301	2969.5	22	8028.5
gbm_tcga_pan_can_atlas_2018	TCGA-A8-A09T	19.0354	5827	22	8028.5
dlbc_tcga_pan_can_atlas_2018	TCGA-AB-2844	4.01091	9017.5	22	8028.5
ucs_tcga_pan_can_atlas_2018	TCGA-AB-2913	39.9776	2837.5	22	8028.5
brca_tcga_pan_can_atlas_2018	TCGA-AB-2917	39.9776	2837.5	22	8028.5
coadread_tcga_pan_can_atlas_2018	TCGA-AB-2923	1.01917	9549.5	22	8028.5
hnsc_tcga_pan_can_atlas_2018	TCGA-AB-2927	2.95887	9190.5	22	8028.5
hnsc_tcga_pan_can_atlas_2018	TCGA-AC-A3QP	22.1915	5164.5	22	8028.5
prad_tcga_pan_can_atlas_2018	TCGA-AG-3598	50.0378	2102.5	22	8028.5
lusc_tcga_pan_can_atlas_2018	TCGA-AG-3599	12.0327	7630	22	8028.5
kirp_tcga_pan_can_atlas_2018	TCGA-AO-A0J8	22.3559	5127.5	22	8028.5
pcpg_tcga_pan_can_atlas_2018	TCGA-AR-A24R	112.766	366	22	8028.5
ov_tcga_pan_can_atlas_2018	TCGA-BJ-A3EZ	16.0108	6542.5	22	8028.5
lgg_tcga_pan_can_atlas_2018	TCGA-BP-5184	37.2489	3084	22	8028.5
luad_tcga_pan_can_atlas_2018	TCGA-BR-8365	17.5231	6214	22	8028.5
brca_tcga_pan_can_atlas_2018	TCGA-CQ-A4CH	12.4601	7495.5	22	8028.5
stad_tcga_pan_can_atlas_2018	TCGA-CS-5394	0.263011	9776.5	22	8028.5
kirc_tcga_pan_can_atlas_2018	TCGA-CS-6667	48.2954	2239	22	8028.5
lihc_tcga_pan_can_atlas_2018	TCGA-D8-A1X8	25.7422	4550.5	22	8028.5
luad_tcga_pan_can_atlas_2018	TCGA-D8-A1XU	12.9862	7326	22	8028.5
coadread_tcga_pan_can_atlas_2018	TCGA-DD-A1EC	19.7916	5666.5	22	8028.5
luad_tcga_pan_can_atlas_2018	TCGA-DE-A4MD	25.1175	4649.5	22	8028.5
cesc_tcga_pan_can_atlas_2018	TCGA-DI-A2QT	12.3944	7525	22	8028.5
lgg_tcga_pan_can_atlas_2018	TCGA-DU-6395	49.0186	2181	22	8028.5
skcm_tcga_pan_can_atlas_2018	TCGA-DU-6542	2.39997	9288	22	8028.5
brca_tcga_pan_can_atlas_2018	TCGA-DU-8162	14.5971	6897	22	8028.5
thca_tcga_pan_can_atlas_2018	TCGA-DX-A2J4	79.1663	947	22	8028.5
thca_tcga_pan_can_atlas_2018	TCGA-DX-A48U	108.821	406	22	8028.5
kirp_tcga_pan_can_atlas_2018	TCGA-E2-A10A	40.405	2793	22	8028.5
gbm_tcga_pan_can_atlas_2018	TCGA-E3-A3DZ	47.2104	2310	22	8028.5
hnsc_tcga_pan_can_atlas_2018	TCGA-E9-A24A	24.5586	4751.5	22	8028.5
lihc_tcga_pan_can_atlas_2018	TCGA-E9-A5FK	26.6956	4404.5	22	8028.5
stad_tcga_pan_can_atlas_2018	TCGA-EE-A20I	13.5451	7172	22	8028.5
thca_tcga_pan_can_atlas_2018	TCGA-ET-A3BV	75.4184	1045	22	8028.5
ov_tcga_pan_can_atlas_2018	TCGA-EW-A1J3	16.5697	6423.5	22	8028.5
laml_tcga_pan_can_atlas_2018	TCGA-EW-A1P3	52.9638	1927	22	8028.5
blca_tcga_pan_can_atlas_2018	TCGA-FG-A6J1	16.4382	6444	22	8028.5
uvm_tcga_pan_can_atlas_2018	TCGA-G9-6354	67.9225	1274	22	8028.5
sarc_tcga_pan_can_atlas_2018	TCGA-G9-6378	37.9722	3012	22	8028.5
kirc_tcga_pan_can_atlas_2018	TCGA-G9-A9S7	23.934	4854.5	22	8028.5
stad_tcga_pan_can_atlas_2018	TCGA-H6-A45N	13.8409	7097.5	22	8028.5
sarc_tcga_pan_can_atlas_2018	TCGA-H8-A6C1	22.06	5183	22	8028.5
brca_tcga_pan_can_atlas_2018	TCGA-HC-7748	26.0381	4494	22	8028.5
esca_tcga_pan_can_atlas_2018	TCGA-HC-8266	15.5505	6664	22	8028.5
lusc_tcga_pan_can_atlas_2018	TCGA-HT-7474	3.7479	9058.5	22	8028.5
lgg_tcga_pan_can_atlas_2018	TCGA-HT-7479	40.3393	2800.5	22	8028.5
lihc_tcga_pan_can_atlas_2018	TCGA-HT-8018	37.8736	3021.5	22	8028.5
stad_tcga_pan_can_atlas_2018	TCGA-HT-8563	28.2737	4171	22	8028.5
luad_tcga_pan_can_atlas_2018	TCGA-HT-A616	1.8082	9405	22	8028.5
hnsc_tcga_pan_can_atlas_2018	TCGA-IM-A3U3	16.8984	6350	22	8028.5
lgg_tcga_pan_can_atlas_2018	TCGA-J4-A67N	30.8051	3866	22	8028.5
luad_tcga_pan_can_atlas_2018	TCGA-J9-A8CK	10.5533	7950	22	8028.5
hnsc_tcga_pan_can_atlas_2018	TCGA-KC-A7F6	8.64648	8254.5	22	8028.5
sarc_tcga_pan_can_atlas_2018	TCGA-KK-A6E1	72.2622	1133	22	8028.5
laml_tcga_pan_can_atlas_2018	TCGA-KL-8326	109.215	401	22	8028.5
kirc_tcga_pan_can_atlas_2018	TCGA-KL-8336	30.2462	3933	22	8028.5
thca_tcga_pan_can_atlas_2018	TCGA-KL-8338	86.5634	756	22	8028.5
ucec_tcga_pan_can_atlas_2018	TCGA-KM-8639	31.3312	3767	22	8028.5
ucec_tcga_pan_can_atlas_2018	TCGA-KU-A6H8	10.7506	7915	22	8028.5
blca_tcga_pan_can_atlas_2018	TCGA-LB-A9Q5	10.2903	7989	22	8028.5
lusc_tcga_pan_can_atlas_2018	TCGA-MG-AAMC	5.68761	8750	22	8028.5
kirc_tcga_pan_can_atlas_2018	TCGA-OL-A5D8	31.9887	3694	22	8028.5
sarc_tcga_pan_can_atlas_2018	TCGA-OL-A5RX	28.8654	4106.5	22	8028.5
paad_tcga_pan_can_atlas_2018	TCGA-OL-A6VR	40.1091	2817.5	22	8028.5
brca_tcga_pan_can_atlas_2018	TCGA-OR-A5LE	21.7641	5239	22	8028.5
cesc_tcga_pan_can_atlas_2018	TCGA-OR-A5LT	18.0491	6078.5	22	8028.5
blca_tcga_pan_can_atlas_2018	TCGA-P5-A731	9.00812	8203.5	22	8028.5
lusc_tcga_pan_can_atlas_2018	TCGA-P5-A737	12.23	7575	22	8028.5
cesc_tcga_pan_can_atlas_2018	TCGA-Q1-A73S	22.6189	5080.5	22	8028.5
luad_tcga_pan_can_atlas_2018	TCGA-QR-A70K	9.00812	8203.5	22	8028.5
sarc_tcga_pan_can_atlas_2018	TCGA-RW-A680	47.6378	2282.5	22	8028.5
thca_tcga_pan_can_atlas_2018	TCGA-S9-A6UB	123.648	273	22	8028.5
thca_tcga_pan_can_atlas_2018	TCGA-S9-A6WD	75.254	1049.5	22	8028.5
uvm_tcga_pan_can_atlas_2018	TCGA-S9-A6WG	85.5443	786.5	22	8028.5
tgct_tcga_pan_can_atlas_2018	TCGA-S9-A6WI	84.9854	802.5	22	8028.5
thca_tcga_pan_can_atlas_2018	TCGA-S9-A7R7	98.6291	541	22	8028.5
ov_tcga_pan_can_atlas_2018	TCGA-SA-A6C2	9.7314	8079	22	8028.5
stad_tcga_pan_can_atlas_2018	TCGA-UD-AAC5	8.31772	8314.5	22	8028.5
thca_tcga_pan_can_atlas_2018	TCGA-V1-A8MU	61.676	1533.5	22	8028.5
luad_tcga_pan_can_atlas_2018	TCGA-V1-A8X3	6.64102	8590	22	8028.5
gbm_tcga_pan_can_atlas_2018	TCGA-V1-A9ZK	45.468	2430	22	8028.5
luad_tcga_pan_can_atlas_2018	TCGA-VM-A8CD	7.89032	8396.5	22	8028.5
ucec_tcga_pan_can_atlas_2018	TCGA-VN-A88K	25.512	4578	22	8028.5
ov_tcga_pan_can_atlas_2018	TCGA-VN-A88N	25.1833	4638.5	22	8028.5
kirp_tcga_pan_can_atlas_2018	TCGA-VN-A88R	25.7751	4547	22	8028.5
kirc_tcga_pan_can_atlas_2018	TCGA-VN-A943	16.3067	6474.5	22	8028.5
hnsc_tcga_pan_can_atlas_2018	TCGA-W5-AA2R	50.6953	2057.5	22	8028.5
thca_tcga_pan_can_atlas_2018	TCGA-XF-AAME	92.9743	631.5	22	8028.5
lihc_tcga_pan_can_atlas_2018	TCGA-XM-A8RG	12.6903	7408	22	8028.5
kirc_tcga_pan_can_atlas_2018	TCGA-XU-A92Q	35.901	3254	22	8028.5
meso_tcga_pan_can_atlas_2018	TCGA-YL-A9WJ	60.9856	1566	22	8028.5
stad_tcga_pan_can_atlas_2018	TCGA-YT-A95D	24.6573	4735.5	22	8028.5
blca_tcga_pan_can_atlas_2018	TCGA-Z4-A8JB	4.37255	8954	22	8028.5
thym_tcga_pan_can_atlas_2018	TCGA-ZB-A96A	77.3909	1000.5	22	8028.5
kirc_tcga_pan_can_atlas_2018	TCGA-ZB-A96F	57.8953	1704.5	22	8028.5
ucec_tcga_pan_can_atlas_2018	TCGA-ZH-A8Y5	40.405	2793	22	8028.5
lgg_tcga_pan_can_atlas_2018	TCGA-ZM-AA05	37.0188	3115.5	22	8028.5
tgct_tcga_pan_can_atlas_2018	TCGA-2G-AAGW	161.061	104	23	7929
lgg_tcga_pan_can_atlas_2018	TCGA-2G-AAL5	244.501	17	23	7929
prad_tcga_pan_can_atlas_2018	TCGA-3G-AB0Q	59.1446	1641	23	7929
thca_tcga_pan_can_atlas_2018	TCGA-4X-A9FD	49.4132	2149.5	23	7929
blca_tcga_pan_can_atlas_2018	TCGA-55-6543	14.3012	6969.5	23	7929
thca_tcga_pan_can_atlas_2018	TCGA-55-6986	107.21	431.5	23	7929
kirc_tcga_pan_can_atlas_2018	TCGA-A1-A0SQ	18.2135	6032	23	7929
tgct_tcga_pan_can_atlas_2018	TCGA-A2-A0CZ	53.1282	1915	23	7929
lgg_tcga_pan_can_atlas_2018	TCGA-A2-A0SX	50.4323	2071.5	23	7929
sarc_tcga_pan_can_atlas_2018	TCGA-A2-A1FX	60.7226	1578	23	7929
hnsc_tcga_pan_can_atlas_2018	TCGA-A8-A0A4	13.019	7309	23	7929
stad_tcga_pan_can_atlas_2018	TCGA-AB-2829	8.97524	8213.5	23	7929
brca_tcga_pan_can_atlas_2018	TCGA-AB-2839	15.9779	6552.5	23	7929
gbm_tcga_pan_can_atlas_2018	TCGA-AB-2877	20.9751	5390	23	7929
pcpg_tcga_pan_can_atlas_2018	TCGA-AR-A24T	105.27	460	23	7929
uvm_tcga_pan_can_atlas_2018	TCGA-BH-A0BQ	74.1362	1081	23	7929
ov_tcga_pan_can_atlas_2018	TCGA-BP-4987	36.953	3129	23	7929
coadread_tcga_pan_can_atlas_2018	TCGA-CF-A3MF	12.5916	7457	23	7929
kich_tcga_pan_can_atlas_2018	TCGA-CN-4733	52.1419	1969	23	7929
ucec_tcga_pan_can_atlas_2018	TCGA-CR-7392	46.8488	2341	23	7929
laml_tcga_pan_can_atlas_2018	TCGA-CS-6668	49.9392	2111.5	23	7929
chol_tcga_pan_can_atlas_2018	TCGA-D3-A51K	32.9421	3577	23	7929
blca_tcga_pan_can_atlas_2018	TCGA-D3-A5GT	16.0108	6542.5	23	7929
luad_tcga_pan_can_atlas_2018	TCGA-D8-A27P	1.61094	9433.5	23	7929
luad_tcga_pan_can_atlas_2018	TCGA-D9-A4Z2	6.24651	8649.5	23	7929
brca_tcga_pan_can_atlas_2018	TCGA-DB-A4X9	46.4214	2370.5	23	7929
cesc_tcga_pan_can_atlas_2018	TCGA-DE-A4MB	11.5725	7758	23	7929
lgg_tcga_pan_can_atlas_2018	TCGA-DQ-7593	40.2407	2805	23	7929
tgct_tcga_pan_can_atlas_2018	TCGA-DX-A2J1	95.3743	587	23	7929
gbm_tcga_pan_can_atlas_2018	TCGA-DX-A6B7	37.5777	3048	23	7929
gbm_tcga_pan_can_atlas_2018	TCGA-E2-A15F	21.6326	5263	23	7929
luad_tcga_pan_can_atlas_2018	TCGA-E2-A1IL	3.87941	9041.5	23	7929
lgg_tcga_pan_can_atlas_2018	TCGA-EJ-5516	62.1034	1510	23	7929
kirp_tcga_pan_can_atlas_2018	TCGA-EJ-5542	49.7419	2126	23	7929
cesc_tcga_pan_can_atlas_2018	TCGA-EJ-7315	33.1394	3545	23	7929
brca_tcga_pan_can_atlas_2018	TCGA-EW-A2FW	22.0929	5175	23	7929
brca_tcga_pan_can_atlas_2018	TCGA-FD-A5BS	53.8843	1881.5	23	7929
prad_tcga_pan_can_atlas_2018	TCGA-FG-8191	32.6133	3620.5	23	7929
lihc_tcga_pan_can_atlas_2018	TCGA-G3-A7M8	14.1368	7007.5	23	7929
prad_tcga_pan_can_atlas_2018	TCGA-G9-6356	47.1447	2313	23	7929
tgct_tcga_pan_can_atlas_2018	TCGA-G9-6379	58.4542	1684	23	7929
sarc_tcga_pan_can_atlas_2018	TCGA-G9-6384	25.1504	4645.5	23	7929
luad_tcga_pan_can_atlas_2018	TCGA-HC-7230	32.9092	3582	23	7929
hnsc_tcga_pan_can_atlas_2018	TCGA-HC-7232	38.1694	2985	23	7929
cesc_tcga_pan_can_atlas_2018	TCGA-HC-A6HY	4.40543	8948	23	7929
skcm_tcga_pan_can_atlas_2018	TCGA-HT-7601	5.03008	8843.5	23	7929
kirp_tcga_pan_can_atlas_2018	TCGA-HT-7874	37.1503	3096.5	23	7929
luad_tcga_pan_can_atlas_2018	TCGA-HZ-A77O	5.26022	8810.5	23	7929
gbm_tcga_pan_can_atlas_2018	TCGA-IA-A40X	19.9888	5613	23	7929
chol_tcga_pan_can_atlas_2018	TCGA-IE-A4EI	19.5286	5728	23	7929
uvm_tcga_pan_can_atlas_2018	TCGA-IW-A3M4	85.9717	776	23	7929
blca_tcga_pan_can_atlas_2018	TCGA-J4-A83K	10.7834	7909	23	7929
stad_tcga_pan_can_atlas_2018	TCGA-KC-A7F3	21.8628	5225	23	7929
brca_tcga_pan_can_atlas_2018	TCGA-KK-A59Y	64.7007	1408	23	7929
luad_tcga_pan_can_atlas_2018	TCGA-KK-A8I6	21.9614	5207	23	7929
thca_tcga_pan_can_atlas_2018	TCGA-KL-8330	108.623	411	23	7929
thca_tcga_pan_can_atlas_2018	TCGA-KN-8435	115.001	342.5	23	7929
thca_tcga_pan_can_atlas_2018	TCGA-KO-8407	92.7113	636.5	23	7929
gbm_tcga_pan_can_atlas_2018	TCGA-LL-A5YM	15.3204	6727.5	23	7929
lihc_tcga_pan_can_atlas_2018	TCGA-MB-A5Y8	25.4134	4599	23	7929
prad_tcga_pan_can_atlas_2018	TCGA-OR-A5J1	44.5475	2499	23	7929
prad_tcga_pan_can_atlas_2018	TCGA-OR-A5L4	31.7914	3715	23	7929
luad_tcga_pan_can_atlas_2018	TCGA-P5-A735	9.59989	8101.5	23	7929
hnsc_tcga_pan_can_atlas_2018	TCGA-QH-A65X	15.8464	6590	23	7929
blca_tcga_pan_can_atlas_2018	TCGA-QH-A6X3	10.2903	7989	23	7929
lihc_tcga_pan_can_atlas_2018	TCGA-QH-A6X4	14.5313	6910.5	23	7929
brca_tcga_pan_can_atlas_2018	TCGA-QK-A6IF	23.145	4999	23	7929
prad_tcga_pan_can_atlas_2018	TCGA-QT-A5XJ	36.2297	3211	23	7929
ucec_tcga_pan_can_atlas_2018	TCGA-RC-A6M5	0.493145	9698.5	23	7929
blca_tcga_pan_can_atlas_2018	TCGA-RW-A8AZ	2.89312	9205	23	7929
prad_tcga_pan_can_atlas_2018	TCGA-S9-A7R4	30.049	3958	23	7929
skcm_tcga_pan_can_atlas_2018	TCGA-TM-A84T	23.8025	4884.5	23	7929
ucec_tcga_pan_can_atlas_2018	TCGA-TQ-A7RF	21.3696	5306.5	23	7929
ov_tcga_pan_can_atlas_2018	TCGA-TQ-A7RG	19.6929	5690	23	7929
cesc_tcga_pan_can_atlas_2018	TCGA-V1-A8MG	28.175	4183	23	7929
brca_tcga_pan_can_atlas_2018	TCGA-V1-A8WS	15.5834	6657.5	23	7929
kich_tcga_pan_can_atlas_2018	TCGA-V1-A9O7	82.158	864.5	23	7929
brca_tcga_pan_can_atlas_2018	TCGA-V7-A7HQ	66.8376	1310.5	23	7929
brca_tcga_pan_can_atlas_2018	TCGA-VS-A9UQ	41.5228	2702.5	23	7929
gbm_tcga_pan_can_atlas_2018	TCGA-X4-A8KS	32.1859	3666	23	7929
pcpg_tcga_pan_can_atlas_2018	TCGA-XM-A8RC	97.4126	561.5	23	7929
thca_tcga_pan_can_atlas_2018	TCGA-Z7-A8R5	108.065	418	23	7929
brca_tcga_pan_can_atlas_2018	TCGA-ZB-A96H	49.446	2147	23	7929
skcm_tcga_pan_can_atlas_2018	TCGA-ZB-A96Q	22.1915	5164.5	23	7929
kirp_tcga_pan_can_atlas_2018	TCGA-ZN-A9VO	8.58073	8267.5	23	7929
brca_tcga_pan_can_atlas_2018	TCGA-19-A6J4	3.97804	9027.5	24	7839.5
gbm_tcga_pan_can_atlas_2018	TCGA-29-1771	22.5532	5091.5	24	7839.5
ucec_tcga_pan_can_atlas_2018	TCGA-2A-A8W1	3.68215	9072.5	24	7839.5
luad_tcga_pan_can_atlas_2018	TCGA-2J-AABU	9.10675	8181.5	24	7839.5
pcpg_tcga_pan_can_atlas_2018	TCGA-3C-AAAU	133.051	209	24	7839.5
uvm_tcga_pan_can_atlas_2018	TCGA-3G-AB19	95.6702	584	24	7839.5
chol_tcga_pan_can_atlas_2018	TCGA-62-8397	42.3776	2642.5	24	7839.5
luad_tcga_pan_can_atlas_2018	TCGA-A2-A0T1	17.1286	6297	24	7839.5
lgg_tcga_pan_can_atlas_2018	TCGA-A2-A0YC	32.5476	3628.5	24	7839.5
skcm_tcga_pan_can_atlas_2018	TCGA-A8-A08A	0.986291	9579	24	7839.5
ucec_tcga_pan_can_atlas_2018	TCGA-A8-A0AD	38.0379	3002.5	24	7839.5
luad_tcga_pan_can_atlas_2018	TCGA-AB-2871	5.03008	8843.5	24	7839.5
uvm_tcga_pan_can_atlas_2018	TCGA-AC-A2FO	74.1362	1081	24	7839.5
coadread_tcga_pan_can_atlas_2018	TCGA-AQ-A1H2	15.6163	6649.5	24	7839.5
acc_tcga_pan_can_atlas_2018	TCGA-AR-A1AL	97.6756	556	24	7839.5
thca_tcga_pan_can_atlas_2018	TCGA-BH-A0BM	61.676	1533.5	24	7839.5
lgg_tcga_pan_can_atlas_2018	TCGA-BH-A1EX	49.5775	2134.5	24	7839.5
hnsc_tcga_pan_can_atlas_2018	TCGA-BK-A6W4	9.86291	8063	24	7839.5
paad_tcga_pan_can_atlas_2018	TCGA-BR-A4IU	27.5504	4257.5	24	7839.5
[truncated: 7,867 more rows]

## Sheet: TCGA_prot_muts
Tumor_Sample_Barcode	Months	Rank	Prot_Muts	Rank		Spearman [ρ]
TCGA-05-4397	24.0326	427	1	543		0.158479
TCGA-05-4418	9.00812	730.5	1	543
TCGA-06-0129	33.6654	307	1	543
TCGA-06-0132	25.3477	414.5	1	543
TCGA-06-0744	46.8817	212	1	543
TCGA-06-1801	11.8355	686	1	543
TCGA-06-1802	15.3204	600	1	543
TCGA-09-0365	9.46839	723	1	543
TCGA-10-0933	14.6629	612.5	1	543
TCGA-12-0820	18.4765	530	1	543
TCGA-13-0760	11.5396	691	1	543
TCGA-13-0807	13.6108	632.5	1	543
TCGA-14-0813	1.34793	833	1	543
TCGA-15-1446	19.1012	519	1	543
TCGA-18-3406	12.1971	677.5	1	543
TCGA-18-3421	86.958	78.5	1	543
TCGA-19-0957	21.8957	462	1	543
TCGA-19-1787	12.6574	663.5	1	543
TCGA-19-2623	7.52868	743.5	1	543
TCGA-22-1012	14.104	622	1	543
TCGA-22-4594	48.3282	205	1	543
TCGA-22-4599	38.1694	259	1	543
TCGA-22-4609	9.56702	720.5	1	543
TCGA-22-4613	11.7697	688	1	543
TCGA-22-5472	64.9308	132	1	543
TCGA-22-5477	44.2516	226	1	543
TCGA-24-0982	22.323	457	1	543
TCGA-24-1426	5.35885	780	1	543
TCGA-24-1436	8.54785	736	1	543
TCGA-29-1710	31.2654	333.5	1	543
TCGA-29-1761	17.3587	556	1	543
TCGA-29-1763	66.8047	120	1	543
TCGA-29-2434	11.4738	692	1	543
TCGA-2F-A9KT	108.952	41	1	543
TCGA-2Y-A9H0	120.821	33	1	543
TCGA-2Y-A9HA	1.18355	834.5	1	543
TCGA-2Z-A9J8	91.725	72	1	543
TCGA-2Z-A9JQ	25.5778	411.5	1	543
TCGA-2Z-A9JT	22.4874	452	1	543
TCGA-32-2616	7.3643	747	1	543
TCGA-34-5239	60.2952	154	1	543
TCGA-34-5928	39.3201	248	1	543
TCGA-35-4123	5.9835	774	1	543
TCGA-38-4625	97.7414	57	1	543
TCGA-39-5028	1.70957	829.5	1	543
TCGA-39-5031	60.5254	153	1	543
TCGA-3A-A9IS	32.8106	316	1	543
TCGA-3B-A9HL	19.6929	507	1	543
TCGA-3H-AB3L	11.8684	685	1	543
TCGA-3U-A98I	28.2737	370	1	543
TCGA-3X-AAVE	21.3696	471.5	1	543
TCGA-43-2581	38.6626	254	1	543
TCGA-43-7656	19.5943	509.5	1	543
TCGA-43-A475	9.7314	717	1	543
TCGA-43-A56U	14.2026	619	1	543
TCGA-44-7670	28.9969	364.5	1	543
TCGA-44-8117	12.6574	663.5	1	543
TCGA-44-8119	9.36976	725.5	1	543
TCGA-46-3765	13.3149	641	1	543
TCGA-46-3768	9.83003	716	1	543
TCGA-49-4514	55.8898	171.5	1	543
TCGA-49-AAQV	22.2573	458	1	543
TCGA-4V-A9QR	25.6436	410	1	543
TCGA-4W-AA9R	4.07667	797	1	543
TCGA-4Z-AA7R	17.1615	559.5	1	543
TCGA-4Z-AA89	33.8298	304	1	543
TCGA-50-5049	101.719	52	1	543
TCGA-53-7624	34.29	300	1	543
TCGA-53-7626	30.5421	349	1	543
TCGA-55-7281	28.6682	368	1	543
TCGA-55-7727	3.91229	802	1	543
TCGA-55-7907	11.2766	696	1	543
TCGA-55-8094	17.7861	548.5	1	543
TCGA-55-8203	17.9834	540.5	1	543
TCGA-55-8301	17.556	551	1	543
TCGA-55-8514	17.0957	561	1	543
TCGA-55-8616	1.57806	832	1	543
TCGA-55-A48Y	20.7121	485	1	543
TCGA-55-A4DG	19.9888	496.5	1	543
TCGA-56-5898	18.2464	533	1	543
TCGA-56-7579	31.2654	333.5	1	543
TCGA-56-7823	33.238	311	1	543
TCGA-56-A49D	20.9422	482	1	543
TCGA-57-1993	25.0847	420	1	543
TCGA-58-A46K	34.3558	296.5	1	543
TCGA-5M-AAT4	1.61094	831	1	543
TCGA-5M-AAT6	9.53414	722	1	543
TCGA-60-2698	10.2245	706.5	1	543
TCGA-60-2714	50.3337	195	1	543
TCGA-60-2726	11.7697	688	1	543
TCGA-61-1725	31.4298	331	1	543
TCGA-61-2095	61.6432	145	1	543
TCGA-61-2102	6.47664	764	1	543
TCGA-63-A5MM	14.9916	604.5	1	543
TCGA-63-A5MS	78.2786	93	1	543
TCGA-63-A5MT	16.3724	577	1	543
TCGA-66-2757	43.9886	229	1	543
TCGA-66-2763	0.986291	840	1	543
TCGA-66-2778	19.0025	521	1	543
TCGA-66-2795	4.01091	799.5	1	543
TCGA-69-8255	4.24105	795	1	543
TCGA-75-5125	66.6404	121	1	543
TCGA-75-7025	108.656	42	1	543
TCGA-77-7465	32.5476	321	1	543
TCGA-77-8128	37.8078	266	1	543
TCGA-77-8136	39.09	251	1	543
TCGA-77-8144	27.386	382	1	543
TCGA-77-8153	65.4897	129.5	1	543
TCGA-78-7153	119.506	35	1	543
TCGA-78-7155	38.4982	256	1	543
TCGA-78-7220	26.5312	396	1	543
TCGA-78-8660	10.5533	704	1	543
TCGA-85-6560	41.3913	241	1	543
TCGA-85-7950	18.9368	522	1	543
TCGA-85-8070	31.5613	329	1	543
TCGA-86-7711	34.3887	294.5	1	543
TCGA-86-7953	32.7777	318	1	543
TCGA-86-8279	31.1997	335	1	543
TCGA-86-8280	23.0463	442.5	1	543
TCGA-86-8669	30.838	343.5	1	543
TCGA-91-6829	41.3585	242	1	543
TCGA-91-6848	7.3643	747	1	543
TCGA-92-8063	4.01091	799.5	1	543
TCGA-93-7347	22.4545	454	1	543
TCGA-94-8490	5.03008	781	1	543
TCGA-94-8491	26.6298	394	1	543
TCGA-95-7947	15.682	592.5	1	543
TCGA-96-7544	71.0129	113	1	543
TCGA-97-A4M7	20.6792	486	1	543
TCGA-98-8021	30.8051	345	1	543
TCGA-98-A53B	2.00546	824	1	543
TCGA-A2-A04Y	36.1311	275	1	543
TCGA-A2-A0CX	56.8103	170	1	543
TCGA-A2-A0EQ	79.758	89	1	543
TCGA-A2-A0YH	21.6655	466	1	543
TCGA-A2-A0YK	19.3313	512	1	543
TCGA-A3-3346	4.50406	789.5	1	543
TCGA-A3-3387	20.2847	491	1	543
TCGA-A4-7997	30.4764	350	1	543
TCGA-A4-8630	14.3341	617	1	543
TCGA-A5-A0G9	83.5059	84	1	543
TCGA-A5-A0GP	46.5529	217	1	543
TCGA-A5-A2K7	34.9476	291	1	543
TCGA-A6-6781	19.6601	508	1	543
TCGA-A8-A07P	10.9807	699.5	1	543
TCGA-A8-A08T	112.075	38	1	543
TCGA-A8-A093	17.9505	542.5	1	543
TCGA-A8-A09A	9.99441	713.5	1	543
TCGA-A8-A0A7	0.986291	840	1	543
TCGA-AA-3511	6.96979	755.5	1	543
TCGA-AA-3663	6.96979	755.5	1	543
TCGA-AA-3833	15.945	588	1	543
TCGA-AA-3950	23.9997	429	1	543
TCGA-AA-A00N	4.01091	799.5	1	543
TCGA-AB-2867	6.04925	770	1	543
TCGA-AC-A2FO	74.1362	104	1	543
TCGA-AC-A5EH	16.7998	569	1	543
TCGA-AC-A5XS	19.3313	512	1	543
TCGA-AD-6901	22.4217	455	1	543
TCGA-AF-2693	37.9722	264	1	543
TCGA-AG-3598	50.0378	198	1	543
TCGA-AG-3892	13.019	649.5	1	543
TCGA-AH-6644	27.5504	380.5	1	543
TCGA-AJ-A2QM	29.3915	363	1	543
TCGA-AJ-A2QO	34.3558	296.5	1	543
TCGA-AJ-A5DW	12.8218	658	1	543
TCGA-AO-A03M	61.3473	148	1	543
TCGA-AP-A05N	23.8682	432.5	1	543
TCGA-AP-A0LD	117.993	36	1	543
TCGA-AP-A0LS	95.4729	63	1	543
TCGA-AP-A1DP	35.5393	281.5	1	543
TCGA-AP-A1DQ	46.783	214.5	1	543
TCGA-AP-A1DR	49.1501	201	1	543
TCGA-AP-A1E0	60.2295	155.5	1	543
TCGA-AP-A1E3	27.8463	374.5	1	543
TCGA-AR-A0U1	133.215	23	1	543
TCGA-AR-A256	93.8291	68	1	543
TCGA-AX-A064	49.8734	199	1	543
TCGA-AX-A1C4	13.282	642	1	543
TCGA-AX-A1C5	32.9092	315	1	543
TCGA-AX-A1C9	26.3668	399.5	1	543
TCGA-AX-A2HA	81.369	88	1	543
TCGA-AX-A3FT	0.197258	852.5	1	543
TCGA-AX-A3G8	1.18355	834.5	1	543
TCGA-AY-6386	17.819	547	1	543
TCGA-AY-A69D	17.8519	545.5	1	543
TCGA-AZ-4681	106.75	45	1	543
TCGA-B0-4811	46.5858	216	1	543
TCGA-B0-4815	52.2076	188	1	543
TCGA-B0-5088	18.5094	529	1	543
TCGA-B0-5709	130.651	26	1	543
TCGA-B0-5713	91.462	74	1	543
TCGA-B5-A0JU	59.2432	160	1	543
TCGA-B5-A0K9	13.4464	635.5	1	543
TCGA-B5-A11J	54.4432	177	1	543
TCGA-B5-A11N	61.676	143.5	1	543
TCGA-B5-A11Y	18.4108	531.5	1	543
TCGA-B5-A3F9	136.601	20	1	543
TCGA-B8-5164	0.854785	844	1	543
TCGA-BA-4078	9.07387	729	1	543
TCGA-BA-A6DL	20.482	487	1	543
TCGA-BA-A8YP	16.4053	575.5	1	543
TCGA-BB-4223	105.895	46	1	543
TCGA-BC-A3KF	0.263011	850	1	543
TCGA-BF-A1PU	12.7231	661	1	543
TCGA-BF-A1PX	9.27113	728	1	543
TCGA-BF-A1Q0	27.3202	384	1	543
TCGA-BF-AAP0	14.9259	607	1	543
TCGA-BG-A0LX	20.1861	493	1	543
TCGA-BG-A0MK	43.2982	232	1	543
TCGA-BG-A0VZ	52.635	185	1	543
TCGA-BH-A0B9	51.6816	190	1	543
TCGA-BH-A18G	4.89858	782	1	543
TCGA-BH-A1F8	25.0847	420	1	543
TCGA-BH-A1FJ	63.3527	140	1	543
TCGA-BH-A204	83.3087	85	1	543
TCGA-BI-A0VS	57.0405	169	1	543
TCGA-BK-A13B	31.7586	327	1	543
TCGA-BL-A3JM	6.73965	760	1	543
TCGA-BP-4163	93.336	69	1	543
TCGA-BP-4964	61.2158	150	1	543
TCGA-BP-4998	30.6408	347	1	543
TCGA-BP-5182	38.301	258	1	543
TCGA-BQ-5885	30.2791	354	1	543
TCGA-BQ-5890	7.66019	741	1	543
TCGA-BR-6566	32.7777	318	1	543
TCGA-BR-8078	29.5887	360	1	543
TCGA-BR-8289	2.66298	815.5	1	543
TCGA-BR-8360	6.18075	765.5	1	543
TCGA-BR-8361	31.101	337	1	543
TCGA-BR-8363	0.263011	850	1	543
TCGA-BR-8368	4.3068	792.5	1	543
TCGA-BR-8487	1.1178	836	1	543
TCGA-BR-8591	28.1422	371	1	543
TCGA-BR-A452	7.52868	743.5	1	543
TCGA-BR-A4IY	12.8875	654.5	1	543
TCGA-BR-A4QL	16.1423	585	1	543
TCGA-BS-A0TE	4.79995	784.5	1	543
TCGA-BS-A0U8	97.4126	59	1	543
TCGA-BT-A0YX	13.1505	645.5	1	543
TCGA-BT-A20N	26.1367	403	1	543
TCGA-BT-A2LA	17.1615	559.5	1	543
TCGA-BT-A3PK	9.96153	715	1	543
TCGA-C5-A1M6	31.3969	332	1	543
TCGA-C5-A1M8	30.2134	355	1	543
TCGA-C5-A1MH	38.9914	252	1	543
TCGA-C5-A7CL	15.4848	597	1	543
TCGA-C5-A8XJ	146.859	18	1	543
TCGA-C8-A26Y	12.9533	652.5	1	543
TCGA-C8-A3M7	33.9941	302	1	543
TCGA-CA-6716	12.1971	677.5	1	543
TCGA-CC-A3MC	11.9341	684	1	543
TCGA-CC-A5UD	9.99441	713.5	1	543
TCGA-CD-8529	12.2958	673.5	1	543
TCGA-CD-8530	12.3944	670.5	1	543
TCGA-CD-A487	12.2958	673.5	1	543
TCGA-CD-A4MI	11.7697	688	1	543
TCGA-CF-A1HR	12.7889	659	1	543
TCGA-CF-A3MH	13.0848	647.5	1	543
TCGA-CF-A8HX	11.3423	695	1	543
TCGA-CG-4465	9.00812	730.5	1	543
TCGA-CG-4469	7.06842	753	1	543
TCGA-CG-4475	22.9806	444.5	1	543
TCGA-CG-5717	6.96979	755.5	1	543
TCGA-CG-5723	105.073	47.5	1	543
TCGA-CJ-4638	14.1697	620	1	543
TCGA-CJ-6030	75.5827	102	1	543
TCGA-CJ-6032	119.637	34	1	543
TCGA-CM-4743	23.0463	442.5	1	543
TCGA-CM-5348	22.9806	444.5	1	543
TCGA-CM-6674	12.9533	652.5	1	543
TCGA-CN-5360	71.3088	111	1	543
TCGA-CN-6010	50.0707	197	1	543
TCGA-CN-6988	10.4547	705	1	543
TCGA-CN-6989	32.2188	323	1	543
TCGA-CN-A498	25.4134	413	1	543
TCGA-CQ-5327	54.5747	175	1	543
TCGA-CQ-6218	41.1941	243	1	543
TCGA-CQ-6228	14.9916	604.5	1	543
TCGA-CQ-7071	43.1009	234	1	543
TCGA-CR-6473	36.9859	271	1	543
TCGA-CR-6478	6.01637	772	1	543
TCGA-CR-6481	10.2245	706.5	1	543
TCGA-CR-6487	7.69307	739.5	1	543
TCGA-CR-7370	3.45202	808.5	1	543
TCGA-CR-7382	26.1696	402	1	543
TCGA-CR-7401	35.4078	284	1	543
TCGA-CV-5432	129.204	29	1	543
TCGA-CV-5440	107.506	43	1	543
TCGA-CV-6955	10.9807	699.5	1	543
TCGA-CV-7102	1.84108	827	1	543
TCGA-CV-7103	52.3063	187	1	543
TCGA-CV-7235	77.1608	99	1	543
TCGA-CV-7245	26.2025	401	1	543
TCGA-CV-7407	35.5393	281.5	1	543
TCGA-CV-7413	9.66565	719	1	543
TCGA-CV-7418	25.9394	406	1	543
TCGA-CV-A6JY	21.2381	476	1	543
TCGA-CW-5581	92.0209	71	1	543
TCGA-CW-6093	103.429	49	1	543
TCGA-D1-A0ZO	19.7916	503	1	543
TCGA-D1-A0ZS	4.8657	783	1	543
TCGA-D1-A163	32.5805	320	1	543
TCGA-D1-A167	15.7149	591	1	543
TCGA-D1-A16F	2.63011	817.5	1	543
TCGA-D1-A16X	3.64928	805	1	543
TCGA-D1-A16Y	17.4902	553.5	1	543
TCGA-D1-A177	18.0162	538.5	1	543
TCGA-D1-A17D	30.4435	351.5	1	543
TCGA-D1-A17R	11.1451	697	1	543
TCGA-D1-A1NY	16.8656	565	1	543
TCGA-D1-A2G0	48.7885	202	1	543
TCGA-D3-A1Q6	71.802	109	1	543
TCGA-D3-A2J8	65.4897	129.5	1	543
TCGA-D3-A2JA	115.528	37	1	543
TCGA-D3-A2JC	86.7607	80	1	543
TCGA-D3-A2JL	171.582	11	1	543
TCGA-D3-A2JO	66.0815	125	1	543
TCGA-D3-A3C8	46.3228	220	1	543
TCGA-D5-6540	16.1423	585	1	543
TCGA-D5-6920	12.3944	670.5	1	543
TCGA-D5-6930	13.3478	639.5	1	543
TCGA-D6-6826	11.441	693.5	1	543
TCGA-D6-8569	25.3148	416	1	543
TCGA-D7-A4YV	5.91774	775	1	543
TCGA-D7-A4YY	13.7752	628	1	543
TCGA-D7-A6EY	11.441	693.5	1	543
TCGA-D8-A1JA	16.5039	574	1	543
TCGA-D8-A1X6	17.7861	548.5	1	543
TCGA-D8-A1XJ	21.8299	464.5	1	543
TCGA-D8-A1XK	14.4985	615	1	543
TCGA-D8-A1XQ	16.4053	575.5	1	543
TCGA-D8-A1Y0	15.5176	596	1	543
TCGA-D8-A27G	13.4464	635.5	1	543
TCGA-D8-A27V	12.5259	667	1	543
TCGA-D9-A1JX	7.10129	751.5	1	543
TCGA-D9-A4Z3	16.6026	573	1	543
TCGA-DA-A1HV	76.569	100.5	1	543
TCGA-DA-A1I5	135.023	21	1	543
TCGA-DA-A1I7	88.8648	76	1	543
TCGA-DA-A1IB	27.123	386.5	1	543
TCGA-DA-A95Z	13.019	649.5	1	543
TCGA-DC-6160	44.0214	228	1	543
TCGA-DD-A116	53.3254	180	1	543
TCGA-DD-A3A5	102.739	50	1	543
TCGA-DD-A3A8	0.36164	847	1	543
TCGA-DD-A3A9	30.6079	348	1	543
TCGA-DD-AACL	3.51777	807	1	543
TCGA-DD-AACO	61.676	143.5	1	543
TCGA-DD-AAD0	4.50406	789.5	1	543
TCGA-DD-AADG	37.6434	267	1	543
TCGA-DD-AADN	29.523	361.5	1	543
TCGA-DD-AADO	14.893	609	1	543
TCGA-DD-AAE7	21.1724	477	1	543
TCGA-DD-AAEH	25.7751	409	1	543
TCGA-DD-AAW0	66.2458	123	1	543
TCGA-DG-A2KM	63.9774	136.5	1	543
TCGA-DI-A1NO	9.36976	725.5	1	543
TCGA-DJ-A2QB	35.1777	288	1	543
TCGA-DK-A1A3	21.8628	463	1	543
TCGA-DK-A1A7	18.4108	531.5	1	543
TCGA-DK-AA71	13.6437	630.5	1	543
TCGA-DM-A28A	26.4655	397	1	543
TCGA-DM-A28M	95.177	64	1	543
TCGA-DS-A0VK	36.7558	273	1	543
TCGA-DU-7294	94.3223	65	1	543
TCGA-DX-A6B9	37.4133	268	1	543
TCGA-E1-A7YU	0.756156	845	1	543
TCGA-E2-A14R	38.5968	255	1	543
TCGA-E2-A15F	21.6326	467	1	543
TCGA-E2-A1AZ	76.569	100.5	1	543
TCGA-E2-A1IH	33.7311	305.5	1	543
TCGA-E7-A541	25.5778	411.5	1	543
TCGA-E7-A677	26.9586	391	1	543
TCGA-E7-A6MD	4.24105	795	1	543
TCGA-E7-A6MF	24.6573	424	1	543
TCGA-E8-A2EA	35.6708	279	1	543
TCGA-E9-A1R4	6.115	768.5	1	543
TCGA-E9-A3HO	38.0708	261.5	1	543
TCGA-E9-A6HE	27.8463	374.5	1	543
TCGA-EA-A3HS	31.5284	330	1	543
TCGA-EA-A410	26.3997	398	1	543
TCGA-EA-A439	31.7257	328	1	543
TCGA-EB-A3XC	21.3696	471.5	1	543
TCGA-EB-A3Y7	10.7177	702	1	543
TCGA-EB-A553	7.43006	745	1	543
TCGA-EB-A5KH	20.3505	489	1	543
TCGA-EC-A24G	16.7998	569	1	543
TCGA-ED-A7PZ	0.197258	852.5	1	543
TCGA-ED-A7XP	13.1505	645.5	1	543
TCGA-EE-A17X	29.8189	357.5	1	543
TCGA-EE-A17Z	8.64648	732	1	543
TCGA-EE-A182	14.6957	611	1	543
TCGA-EE-A184	68.1527	117	1	543
TCGA-EE-A29E	63.7801	138	1	543
TCGA-EE-A29G	72.065	107	1	543
TCGA-EE-A29L	2.59723	819	1	543
TCGA-EE-A29X	17.9176	544	1	543
TCGA-EE-A2A0	46.8159	213	1	543
TCGA-EE-A2A5	39.2872	249.5	1	543
TCGA-EE-A2GC	67.4294	118	1	543
TCGA-EE-A2GE	173.784	10	1	543
TCGA-EE-A2GL	79.6594	91	1	543
TCGA-EE-A2GO	126.804	32	1	543
TCGA-EE-A2GR	42.7721	235	1	543
TCGA-EE-A2GT	44.8762	224	1	543
TCGA-EE-A2M6	129.27	28	1	543
TCGA-EE-A2M7	28.8326	367	1	543
TCGA-EE-A2MH	16.9642	563	1	543
TCGA-EE-A2MJ	96.2291	62	1	543
TCGA-EE-A2ML	216.655	6	1	543
TCGA-EE-A2MM	167.9	12	1	543
TCGA-EE-A2MR	134.399	22	1	543
TCGA-EE-A3AE	54.509	176	1	543
TCGA-EE-A3AF	13.8081	627	1	543
TCGA-EE-A3AG	41.5886	239	1	543
TCGA-EE-A3J4	127.199	31	1	543
TCGA-EE-A3J7	64.076	134	1	543
TCGA-EE-A3J8	34.3229	298.5	1	543
TCGA-EE-A3JD	27.3531	383	1	543
TCGA-EI-6513	16.3395	578	1	543
TCGA-EI-6882	8.6136	733.5	1	543
TCGA-EI-7002	11.967	683	1	543
TCGA-EK-A2RC	4.24105	795	1	543
TCGA-EK-A3GJ	0.0986291	854.5	1	543
TCGA-EL-A3GX	147.746	17	1	543
TCGA-EL-A3MZ	52.5035	186	1	543
TCGA-EM-A2OZ	33.9613	303	1	543
TCGA-EO-A3AS	34.3887	294.5	1	543
TCGA-ER-A19F	26.3668	399.5	1	543
TCGA-ER-A19G	302.068	1	1	543
TCGA-ER-A19M	61.0514	152	1	543
TCGA-ER-A19Q	50.8926	194	1	543
TCGA-ER-A1A1	105.073	47.5	1	543
TCGA-ER-A2NC	43.8242	230	1	543
TCGA-ET-A25O	65.2924	131	1	543
TCGA-EW-A2FV	25.9066	407	1	543
TCGA-EY-A1GO	19.2655	515.5	1	543
TCGA-EY-A1GU	32.7777	318	1	543
TCGA-EY-A2OM	22.8162	446	1	543
TCGA-EY-A2OP	31.0353	339	1	543
TCGA-EY-A3QX	32.5147	322	1	543
TCGA-EY-A548	14.1368	621	1	543
TCGA-F1-6874	14.4656	616	1	543
TCGA-F4-6570	6.18075	765.5	1	543
TCGA-F4-6855	47.4077	207	1	543
TCGA-F5-6811	32.1859	324	1	543
TCGA-F7-A50J	31.1339	336	1	543
TCGA-FA-A6HN	1.90683	825.5	1	543
TCGA-FB-A78T	12.3286	672	1	543
TCGA-FD-A3N5	22.5203	450	1	543
TCGA-FD-A3SO	5.52323	778.5	1	543
TCGA-FD-A3SS	12.8547	656.5	1	543
TCGA-FD-A43X	3.6164	806	1	543
TCGA-FD-A62O	7.10129	751.5	1	543
TCGA-FD-A6TC	6.14788	767	1	543
TCGA-FD-A6TD	12.6903	662	1	543
TCGA-FI-A2F4	73.3143	105	1	543
TCGA-FJ-A3Z7	31.0682	338	1	543
TCGA-FR-A3YN	92.9743	70	1	543
TCGA-FR-A726	10.0273	711.5	1	543
TCGA-FR-A7U9	18.7724	524	1	543
TCGA-FS-A1YW	216.918	5	1	543
TCGA-FS-A1Z0	202.65	9	1	543
TCGA-FS-A1Z3	20.9094	483	1	543
TCGA-FS-A1Z4	28.0764	372	1	543
TCGA-FS-A1ZA	27.7148	376	1	543
TCGA-FS-A1ZK	23.934	431	1	543
TCGA-FS-A1ZM	101.259	53	1	543
TCGA-FS-A1ZN	23.9997	429	1	543
TCGA-FS-A1ZP	74.7279	103	1	543
TCGA-FS-A1ZY	27.0901	388	1	543
TCGA-FT-A3EE	3.25476	810	1	543
TCGA-FV-A3R3	12.0327	679.5	1	543
TCGA-FW-A5DX	21.0409	479.5	1	543
TCGA-FX-A3TO	20.3176	490	1	543
TCGA-G2-A2EF	61.939	141	1	543
TCGA-G2-A2ES	33.0079	312.5	1	543
TCGA-G2-AA3B	66.0157	126	1	543
TCGA-G3-A25Z	21.534	468	1	543
TCGA-G3-A3CK	19.2327	517	1	543
TCGA-G3-A6UC	22.06	459.5	1	543
TCGA-G3-AAV6	2.13696	822	1	543
TCGA-G4-6293	133.182	24	1	543
TCGA-G4-6304	53.6213	179	1	543
TCGA-G4-6317	35.9996	277	1	543
TCGA-G7-A8LB	17.9834	540.5	1	543
TCGA-GC-A3OO	15.8135	590	1	543
TCGA-GC-A3RC	15.9122	589	1	543
TCGA-GC-A4ZW	0.493145	846	1	543
TCGA-GD-A76B	7.3643	747	1	543
TCGA-GL-A4EM	1.05204	837	1	543
TCGA-GM-A3XL	69.3034	115	1	543
TCGA-GN-A265	96.9195	60	1	543
TCGA-GN-A4U5	38.0051	263	1	543
TCGA-GN-A8LK	50.1036	196	1	543
TCGA-GS-A9TV	23.9997	429	1	543
TCGA-GS-A9TY	109.577	40	1	543
TCGA-GU-A767	4.73419	786	1	543
TCGA-GU-AATP	32.975	314	1	543
TCGA-H7-7774	13.3807	638	1	543
TCGA-HC-7736	36.2626	274	1	543
TCGA-HF-7132	77.2923	98	1	543
TCGA-HM-A6W2	9.43551	724	1	543
TCGA-HU-8245	18.1477	534	1	543
TCGA-HU-A4G8	22.6847	447	1	543
TCGA-HU-A4H3	28.9969	364.5	1	543
TCGA-HU-A4H5	23.8025	434	1	543
TCGA-HU-A4H8	14.0711	624	1	543
TCGA-IA-A40U	16.7998	569	1	543
TCGA-IC-A6RE	7.69307	739.5	1	543
TCGA-IE-A4EH	26.9257	392	1	543
TCGA-IG-A4P3	18.6409	525.5	1	543
TCGA-IG-A5S3	23.408	437	1	543
TCGA-IG-A8O2	4.66844	787	1	543
TCGA-IH-A3EA	17.2272	557.5	1	543
TCGA-JW-A5VI	24.5586	425	1	543
TCGA-JW-A5VJ	21.4354	469	1	543
TCGA-JW-A5VL	15.5834	594.5	1	543
TCGA-JY-A6FH	47.3748	208	1	543
TCGA-JY-A93C	23.1778	441	1	543
TCGA-JY-A93E	25.2162	417	1	543
TCGA-K4-A5RJ	17.7204	550	1	543
TCGA-K4-A83P	16.2738	580.5	1	543
TCGA-K7-A6G5	16.8327	567	1	543
TCGA-KB-A93G	20.1532	494	1	543
TCGA-KR-A7K2	27.2545	385	1	543
TCGA-KR-A7K8	29.786	359	1	543
TCGA-KS-A4I5	18.6409	525.5	1	543
TCGA-L3-A4E7	12.8875	654.5	1	543
TCGA-L5-A43J	4.3068	792.5	1	543
TCGA-L5-A4OI	19.9888	496.5	1	543
TCGA-L5-A8NS	13.4136	637	1	543
TCGA-L9-A5IP	1.90683	825.5	1	543
TCGA-L9-A7SV	18.5751	527.5	1	543
TCGA-LK-A4NY	5.52323	778.5	1	543
TCGA-LL-A6FQ	2.63011	817.5	1	543
TCGA-LL-A8F5	19.5943	509.5	1	543
TCGA-LN-A49U	15.3533	598.5	1	543
TCGA-LN-A4A4	12.5916	665	1	543
TCGA-LN-A4A6	12.8547	656.5	1	543
TCGA-LP-A7HU	13.3478	639.5	1	543
TCGA-LT-A5Z6	15.5834	594.5	1	543
TCGA-MH-A561	27.649	378	1	543
TCGA-MP-A4TF	11.0465	698	1	543
TCGA-MV-A51V	13.4793	634	1	543
TCGA-NC-A5HM	39.8461	247	1	543
TCGA-NH-A5IV	19.3313	512	1	543
TCGA-NH-A8F7	17.8519	545.5	1	543
TCGA-NJ-A4YF	71.0458	112	1	543
TCGA-NJ-A55R	19.8244	501	1	543
TCGA-OL-A5DA	58.6185	162	1	543
TCGA-OR-A5JA	30.312	353	1	543
TCGA-OR-A5JT	29.8189	357.5	1	543
TCGA-P3-A6SX	47.0132	210	1	543
TCGA-P5-A77X	3.45202	808.5	1	543
TCGA-PE-A5DE	86.958	78.5	1	543
TCGA-PG-A6IB	21.3039	475	1	543
TCGA-PQ-A6FI	12.23	675.5	1	543
TCGA-QC-A7B5	13.0848	647.5	1	543
TCGA-QK-A6IG	7.29855	749	1	543
TCGA-QM-A5NM	19.2984	514	1	543
TCGA-QS-A5YR	23.6381	435	1	543
TCGA-QT-A5XK	6.93691	758	1	543
TCGA-R6-A6Y2	9.30401	727	1	543
TCGA-RD-A7BT	8.6136	733.5	1	543
TCGA-RQ-A6JB	0.0328764	856	1	543
TCGA-S2-AA1A	16.8656	565	1	543
TCGA-S3-AA10	19.2655	515.5	1	543
TCGA-S9-A6UA	5.85199	776	1	543
TCGA-S9-A6WQ	14.0711	624	1	543
TCGA-SX-A7SP	16.3067	579	1	543
TCGA-TN-A7HJ	13.2492	643	1	543
TCGA-TP-A8TV	20.0546	495	1	543
TCGA-UB-A7MB	19.7587	504.5	1	543
TCGA-UB-A7MD	1.70957	829.5	1	543
TCGA-UF-A718	64.7993	133	1	543
TCGA-UF-A7JC	17.9505	542.5	1	543
TCGA-UY-A78P	78.2457	94	1	543
TCGA-UY-A9PA	35.2434	286.5	1	543
TCGA-UY-A9PF	3.84653	803	1	543
TCGA-UY-A9PH	51.32	191.5	1	543
TCGA-VD-A8KK	2.10409	823	1	543
TCGA-VF-A8AC	35.6051	280	1	543
TCGA-VP-A87J	58.3226	165	1	543
TCGA-VQ-A8DL	0.920538	842.5	1	543
TCGA-VQ-A91D	11.704	690	1	543
TCGA-VQ-AA6I	16.1423	585	1	543
TCGA-VQ-AA6J	27.5504	380.5	1	543
TCGA-VR-A8EW	8.12046	737.5	1	543
TCGA-VS-A94X	16.6354	572	1	543
TCGA-VS-A94Z	33.3695	309	1	543
TCGA-VS-A959	51.32	191.5	1	543
TCGA-VS-A9UA	28.5038	369	1	543
TCGA-VS-A9UL	14.5313	614	1	543
TCGA-VS-A9V4	4.33968	791	1	543
TCGA-W3-AA1O	4.01091	799.5	1	543
TCGA-WE-A8K5	61.15	151	1	543
TCGA-WE-AAA3	21.4025	470	1	543
TCGA-WP-A9GB	8.58073	735	1	543
TCGA-WQ-A9G7	0.986291	840	1	543
TCGA-WQ-AB4B	12.9862	651	1	543
TCGA-WW-A8ZI	14.7615	610	1	543
TCGA-X6-A8C3	19.1669	518	1	543
TCGA-XF-A8HG	15.3533	598.5	1	543
TCGA-XF-A9SP	14.9259	607	1	543
TCGA-XF-A9SY	21.0409	479.5	1	543
TCGA-XF-A9T8	13.7423	629	1	543
TCGA-XF-AAML	7.62731	742	1	543
TCGA-XF-AAMX	6.77253	759	1	543
TCGA-XF-AAMY	98.9907	55	1	543
TCGA-XF-AAN1	30.9366	341	1	543
TCGA-XF-AAN2	61.4459	147	1	543
TCGA-XF-AAN7	18.5751	527.5	1	543
TCGA-XQ-A8TA	4.79995	784.5	1	543
TCGA-XR-A8TG	29.523	361.5	1	543
TCGA-XX-A89A	16.0437	587	1	543
TCGA-Y8-A897	18.0491	537	1	543
TCGA-YF-AA3M	13.6437	630.5	1	543
TCGA-YG-AA3O	37.9393	265	1	543
TCGA-YU-AA4L	51.7145	189	1	543
TCGA-YZ-A985	38.9256	253	1	543
TCGA-Z2-A8RT	27.5833	379	1	543
TCGA-Z6-AAPN	2.66298	815.5	1	543
TCGA-ZF-A9R0	22.3559	456	1	543
TCGA-ZF-AA4W	60.1637	157	1	543
TCGA-ZF-AA53	57.8953	166	1	543
TCGA-05-4427	26.0052	404.5	2	166.5
TCGA-09-2044	6.115	768.5	2	166.5
TCGA-13-1477	54.6405	174	2	166.5
TCGA-22-5473	63.55	139	2	166.5
TCGA-37-4130	8.12046	737.5	2	166.5
TCGA-43-6773	3.81366	804	2	166.5
TCGA-43-8118	2.926	813	2	166.5
TCGA-44-4112	26.5641	395	2	166.5
TCGA-44-6778	61.2815	149	2	166.5
TCGA-44-7662	7.16704	750	2	166.5
TCGA-55-7994	19.8244	501	2	166.5
TCGA-77-7463	46.783	214.5	2	166.5
TCGA-85-8664	18.082	536	2	166.5
TCGA-90-A4ED	20.219	492	2	166.5
TCGA-90-A4EE	22.6189	449	2	166.5
TCGA-97-8179	14.3012	618	2	166.5
TCGA-98-8023	21.3368	473.5	2	166.5
TCGA-A5-A2K3	66.1472	124	2	166.5
TCGA-A6-2677	24.3285	426	2	166.5
TCGA-A6-5659	30.4435	351.5	2	166.5
TCGA-A6-5665	22.06	459.5	2	166.5
TCGA-A6-6654	23.8682	432.5	2	166.5
TCGA-AA-3492	3.02462	812	2	166.5
TCGA-AA-3510	63.9774	136.5	2	166.5
TCGA-AA-3715	19.0354	520	2	166.5
TCGA-AA-3864	52.9967	183	2	166.5
TCGA-AA-3877	31.0024	340	2	166.5
TCGA-AA-3949	26.0052	404.5	2	166.5
TCGA-AA-A010	34.9804	290	2	166.5
TCGA-AD-6889	83.2429	86	2	166.5
TCGA-AD-6895	25.0847	420	2	166.5
TCGA-AD-6964	10.8821	701	2	166.5
TCGA-AG-A00C	6.01637	772	2	166.5
TCGA-AG-A015	36.0325	276	2	166.5
TCGA-AJ-A3QS	16.8656	565	2	166.5
TCGA-AP-A0LF	93.9935	67	2	166.5
TCGA-AP-A1DM	55.8898	171.5	2	166.5
TCGA-AX-A060	35.3421	285	2	166.5
TCGA-AX-A063	79.4621	92	2	166.5
TCGA-AX-A2HJ	30.7394	346	2	166.5
TCGA-AZ-6598	49.4132	200	2	166.5
TCGA-B0-4823	14.9259	607	2	166.5
TCGA-B5-A11H	88.3388	77	2	166.5
TCGA-B9-A8YH	17.4902	553.5	2	166.5
TCGA-BA-5152	42.3447	237.5	2	166.5
TCGA-BF-A1PZ	28.0435	373	2	166.5
TCGA-BG-A222	9.56702	720.5	2	166.5
TCGA-BH-A0DZ	16.2738	580.5	2	166.5
TCGA-BH-A0HP	13.6108	632.5	2	166.5
TCGA-BK-A6W3	10.0273	711.5	2	166.5
TCGA-BR-4201	30.9038	342	2	166.5
TCGA-BR-7704	35.2434	286.5	2	166.5
TCGA-BR-7707	35.8352	278	2	166.5
TCGA-BR-8382	25.0518	422	2	166.5
TCGA-BS-A0TC	85.5443	83	2	166.5
TCGA-BS-A0UJ	82.3881	87	2	166.5
TCGA-BT-A2LB	16.1752	583	2	166.5
TCGA-CA-6718	10.0602	709.5	2	166.5
TCGA-CD-5801	13.1834	644	2	166.5
TCGA-CD-8536	12.4273	668.5	2	166.5
TCGA-CG-5733	21.0737	478	2	166.5
TCGA-CM-6162	11.9999	681.5	2	166.5
TCGA-CV-6954	65.8185	128	2	166.5
TCGA-CV-A45W	45.9611	222.5	2	166.5
TCGA-D1-A1NZ	18.0162	538.5	2	166.5
TCGA-D3-A2J6	43.4297	231	2	166.5
TCGA-D3-A3C7	46.9803	211	2	166.5
TCGA-D3-A8GB	30.838	343.5	2	166.5
TCGA-D5-6530	20.4162	488	2	166.5
TCGA-D8-A1XV	15.156	601	2	166.5
TCGA-D9-A1X3	18.1149	535	2	166.5
TCGA-DD-A4NI	26.8271	393	2	166.5
TCGA-DD-AAE6	4.63557	788	2	166.5
TCGA-DF-A2KN	2.20272	821	2	166.5
TCGA-DK-AA6P	15.0245	602.5	2	166.5
TCGA-DR-A0ZM	58.8815	161	2	166.5
TCGA-DV-5566	45.9611	222.5	2	166.5
TCGA-DZ-6133	51.1885	193	2	166.5
TCGA-E6-A2P8	2.3671	820	2	166.5
TCGA-EE-A20F	91.5606	73	2	166.5
TCGA-EE-A29V	25.8737	408	2	166.5
TCGA-EE-A2GI	48.7228	203	2	166.5
TCGA-EE-A2GN	102.114	51	2	166.5
TCGA-EE-A2M8	19.7587	504.5	2	166.5
TCGA-EE-A2MD	47.2762	209	2	166.5
TCGA-EE-A2MQ	43.2324	233	2	166.5
TCGA-EE-A2MU	53.2597	182	2	166.5
TCGA-EE-A3AC	64.0431	135	2	166.5
TCGA-EM-A2CN	23.5066	436	2	166.5
TCGA-EO-A22S	61.5445	146	2	166.5
TCGA-EO-A3AY	38.0708	261.5	2	166.5
TCGA-ER-A195	35.4407	283	2	166.5
TCGA-ER-A19B	98.3989	56	2	166.5
TCGA-ER-A19P	162.08	14	2	166.5
TCGA-ER-A2NH	41.5557	240	2	166.5
TCGA-EY-A1GD	53.8843	178	2	166.5
TCGA-EY-A1GI	23.3422	439	2	166.5
TCGA-EY-A549	19.8902	499	2	166.5
TCGA-F1-6177	6.57527	763	2	166.5
TCGA-F7-A624	12.4273	668.5	2	166.5
TCGA-FJ-A3ZE	10.6519	703	2	166.5
TCGA-FJ-A3ZF	17.2272	557.5	2	166.5
TCGA-FP-8099	17.0628	562	2	166.5
TCGA-FR-A8YC	34.8161	292	2	166.5
TCGA-FS-A1ZG	9.69852	718	2	166.5
TCGA-FS-A1ZZ	27.0244	389	2	166.5
TCGA-FS-A4F0	77.8183	95	2	166.5
TCGA-FW-A3R5	36.953	272	2	166.5
TCGA-GN-A262	139.889	19	2	166.5
TCGA-GN-A266	10.1259	708	2	166.5
TCGA-GN-A26C	26.9915	390	2	166.5
TCGA-HR-A2OH	65.8842	127	2	166.5
TCGA-HU-A4GN	29.9832	356	2	166.5
TCGA-HU-A4GY	0.263011	850	2	166.5
TCGA-IZ-8196	21.3368	473.5	2	166.5
TCGA-K4-A54R	27.6819	377	2	166.5
TCGA-KQ-A41R	44.3831	225	2	166.5
TCGA-LN-A9FP	12.0327	679.5	2	166.5
TCGA-MN-A4N5	2.76161	814	2	166.5
TCGA-N7-A4Y0	25.3477	414.5	2	166.5
TCGA-OD-A75X	297.893	2	2	166.5
TCGA-QF-A5YS	22.6518	448	2	166.5
TCGA-RD-A7C1	16.6683	571	2	166.5
TCGA-VQ-A91E	21.8299	464.5	2	166.5
TCGA-VS-A953	15.682	592.5	2	166.5
TCGA-W3-AA1R	111.089	39	2	166.5
TCGA-50-6590	42.3447	237.5	3	82.5
TCGA-A6-2686	37.0188	270	3	82.5
TCGA-A6-5661	33.5339	308	3	82.5
TCGA-AA-3821	1.01917	838	3	82.5
TCGA-AA-3947	33.0079	312.5	3	82.5
TCGA-AC-A23H	5.72049	777	3	82.5
TCGA-AN-A046	0.328764	848	3	82.5
TCGA-AP-A054	23.3093	440	3	82.5
TCGA-AX-A06F	57.4679	168	3	82.5
TCGA-BR-4184	6.96979	755.5	3	82.5
TCGA-BR-8680	31.9558	326	3	82.5
TCGA-CC-A7IH	11.9999	681.5	3	82.5
TCGA-CM-5861	15.0245	602.5	3	82.5
TCGA-D1-A103	21.9943	461	3	82.5
TCGA-D1-A17Q	1.77532	828	3	82.5
TCGA-D3-A2JP	59.5719	159	3	82.5
TCGA-D3-A3CE	60.2295	155.5	3	82.5
TCGA-D3-A8GI	58.5199	163	3	82.5
TCGA-DA-A1I1	222.507	4	3	82.5
TCGA-DK-A1AC	130.881	25	3	82.5
TCGA-E7-A7DU	0.920538	842.5	3	82.5
TCGA-EA-A3HU	33.3037	310	3	82.5
TCGA-EB-A6QY	12.5588	666	3	82.5
TCGA-EE-A181	33.7311	305.5	3	82.5
TCGA-EE-A2MS	162.475	13	3	82.5
TCGA-EO-A3KX	38.4653	257	3	82.5
TCGA-EQ-A4SO	16.2409	582	3	82.5
TCGA-ER-A19N	44.0872	227	3	82.5
TCGA-ER-A42L	149.029	16	3	82.5
TCGA-EY-A215	18.871	523	3	82.5
TCGA-FD-A6TG	3.0575	811	3	82.5
TCGA-FI-A2D0	39.879	246	3	82.5
TCGA-G3-AAV2	12.23	675.5	3	82.5
TCGA-G4-6628	79.6923	90	3	82.5
TCGA-HU-A4GQ	0.0986291	854.5	3	82.5
TCGA-JX-A3Q0	209.587	8	3	82.5
TCGA-KQ-A41N	52.7337	184	3	82.5
TCGA-MX-A5UJ	19.7258	506	3	82.5
TCGA-Q1-A73O	14.0711	624	3	82.5
TCGA-SJ-A6ZI	20.745	484	3	82.5
TCGA-VQ-A924	55.4295	173	3	82.5
TCGA-XF-A8HD	97.4455	58	3	82.5
TCGA-05-4382	19.9559	498	4	55
TCGA-13-0903	127.79	30	4	55
TCGA-2W-A8YY	17.5231	552	4	55
TCGA-3N-A9WC	66.476	122	4	55
TCGA-AA-3811	10.0602	709.5	4	55
TCGA-AJ-A3EK	14.6629	612.5	4	55
TCGA-CG-5726	28.9641	366	4	55
TCGA-D9-A6EC	77.5553	96	4	55
TCGA-DK-A6AW	53.2926	181	4	55
TCGA-EI-6917	17.4573	555	4	55
TCGA-G4-6302	67.2979	119	4	55
TCGA-ND-A4WC	25.1833	418	4	55
TCGA-ZF-A9RC	94.2894	66	4	55
TCGA-AP-A059	48.0324	206	5	45
TCGA-AX-A0J1	77.3909	97	5	45
TCGA-AZ-4315	58.3884	164	5	45
TCGA-B5-A0JY	69.2705	116	5	45
TCGA-CA-6717	12.756	660	5	45
TCGA-CG-5721	6.01637	772	5	45
TCGA-PK-A5HB	42.5091	236	5	45
TCGA-AP-A056	86.0703	81	6	37.5
TCGA-AX-A05Z	71.5061	110	6	37.5
TCGA-B5-A1MR	225.499	3	6	37.5
TCGA-B5-A1MX	48.4269	204	6	37.5
TCGA-EO-A22R	61.7418	142	6	37.5
TCGA-EO-A3AV	35.1448	289	6	37.5
TCGA-EO-A3B0	46.4214	219	6	37.5
TCGA-VQ-A8P2	38.1366	260	6	37.5
TCGA-19-5956	22.4874	452	7	29.5
TCGA-AJ-A3EL	22.4874	452	7	29.5
TCGA-AP-A1DV	6.70678	761.5	7	29.5
TCGA-BS-A0UV	73.2485	106	7	29.5
TCGA-DF-A2KU	100.832	54	7	29.5
TCGA-DI-A1BU	39.2872	249.5	7	29.5
TCGA-E6-A1LX	23.3751	438	7	29.5
TCGA-XK-AAIW	40.0434	245	7	29.5
TCGA-A5-A2K5	24.723	423	8	19.5
TCGA-AG-A002	20.9751	481	8	19.5
TCGA-AP-A051	129.796	27	8	19.5
TCGA-AP-A0LM	27.123	386.5	8	19.5
TCGA-AX-A2HD	46.4872	218	8	19.5
TCGA-B5-A11E	59.835	158	8	19.5
TCGA-B5-A3FA	96.2948	61	8	19.5
TCGA-BR-6452	34.6846	293	8	19.5
TCGA-BS-A0UF	85.8402	82	8	19.5
TCGA-CK-4951	70.1581	114	8	19.5
TCGA-F5-6814	37.1832	269	8	19.5
TCGA-FI-A2D5	13.8409	626	8	19.5
TCGA-06-5416	6.70678	761.5	9	11.5
TCGA-AP-A1DK	90.9689	75	9	11.5
TCGA-B5-A3FC	71.8348	108	9	11.5
TCGA-DU-6392	211.165	7	9	11.5
TCGA-A5-A0G1	106.881	44	10	8.5
TCGA-A5-A1OF	31.9887	325	10	8.5
TCGA-IB-7651	19.8244	501	11	7
TCGA-AX-A0J0	40.1091	244	12	5
TCGA-AX-A1CE	34.0928	301	12	5
TCGA-EO-A22X	57.5994	167	12	5
TCGA-EO-A22U	46.257	221	13	3
TCGA-AX-A2HC	34.3229	298.5	14	2
TCGA-A5-A0G2	149.555	15	24	1
